# Supplementary material for: Seabird parents provision their chick in a coordinated manner
Source: PLoS One. 2018 Jan 10;13(1):e0189969. doi: 10.1371/journal.pone.0189969 (PMC5761830; doi:10.1371/journal.pone.0189969)
Supplement: S1 Data — (CSV) [file pone.0189969.s003.csv]

pair.year	pair.obs.period	sex	trip.type	date	Time
M.F11.2009-41411-41425	M.F11.2009-1	m	CO	27.07.2009	08:30:00
M.F11.2009-41411-41425	M.F11.2009-1	f	CO	27.07.2009	08:30:00
M.F11.2009-41411-41425	M.F11.2009-1	m	CO	27.07.2009	08:40:00
M.F11.2009-41411-41425	M.F11.2009-1	f	CO	27.07.2009	08:40:00
M.F11.2009-41411-41425	M.F11.2009-1	m	ST	27.07.2009	08:50:00
M.F11.2009-41411-41425	M.F11.2009-1	f	CO	27.07.2009	08:50:00
M.F11.2009-41411-41425	M.F11.2009-1	m	ST	27.07.2009	09:00:00
M.F11.2009-41411-41425	M.F11.2009-1	f	CO	27.07.2009	09:00:00
M.F11.2009-41411-41425	M.F11.2009-1	m	ST	27.07.2009	09:10:00
M.F11.2009-41411-41425	M.F11.2009-1	f	CO	27.07.2009	09:10:00
M.F11.2009-41411-41425	M.F11.2009-1	m	ST	27.07.2009	09:20:00
M.F11.2009-41411-41425	M.F11.2009-1	f	CO	27.07.2009	09:20:00
M.F11.2009-41411-41425	M.F11.2009-1	m	ST	27.07.2009	09:30:00
M.F11.2009-41411-41425	M.F11.2009-1	f	CO	27.07.2009	09:30:00
M.F11.2009-41411-41425	M.F11.2009-1	m	ST	27.07.2009	09:40:00
M.F11.2009-41411-41425	M.F11.2009-1	f	CO	27.07.2009	09:40:00
M.F11.2009-41411-41425	M.F11.2009-1	m	ST	27.07.2009	09:50:00
M.F11.2009-41411-41425	M.F11.2009-1	f	CO	27.07.2009	09:50:00
M.F11.2009-41411-41425	M.F11.2009-1	m	ST	27.07.2009	10:00:00
M.F11.2009-41411-41425	M.F11.2009-1	f	CO	27.07.2009	10:00:00
M.F11.2009-41411-41425	M.F11.2009-1	m	ST	27.07.2009	10:10:00
M.F11.2009-41411-41425	M.F11.2009-1	f	CO	27.07.2009	10:10:00
M.F11.2009-41411-41425	M.F11.2009-1	m	ST	27.07.2009	10:20:00
M.F11.2009-41411-41425	M.F11.2009-1	f	CO	27.07.2009	10:20:00
M.F11.2009-41411-41425	M.F11.2009-1	m	CO	27.07.2009	10:30:00
M.F11.2009-41411-41425	M.F11.2009-1	f	CO	27.07.2009	10:30:00
M.F11.2009-41411-41425	M.F11.2009-1	m	CO	27.07.2009	10:40:00
M.F11.2009-41411-41425	M.F11.2009-1	f	CO	27.07.2009	10:40:00
M.F11.2009-41411-41425	M.F11.2009-1	m	ST	27.07.2009	10:50:00
M.F11.2009-41411-41425	M.F11.2009-1	f	CO	27.07.2009	10:50:00
M.F11.2009-41411-41425	M.F11.2009-1	m	ST	27.07.2009	11:00:00
M.F11.2009-41411-41425	M.F11.2009-1	f	CO	27.07.2009	11:00:00
M.F11.2009-41411-41425	M.F11.2009-1	m	ST	27.07.2009	11:10:00
M.F11.2009-41411-41425	M.F11.2009-1	f	CO	27.07.2009	11:10:00
M.F11.2009-41411-41425	M.F11.2009-1	m	ST	27.07.2009	11:20:00
M.F11.2009-41411-41425	M.F11.2009-1	f	CO	27.07.2009	11:20:00
M.F11.2009-41411-41425	M.F11.2009-1	m	ST	27.07.2009	11:30:00
M.F11.2009-41411-41425	M.F11.2009-1	f	CO	27.07.2009	11:30:00
M.F11.2009-41411-41425	M.F11.2009-1	m	ST	27.07.2009	11:40:00
M.F11.2009-41411-41425	M.F11.2009-1	f	CO	27.07.2009	11:40:00
M.F11.2009-41411-41425	M.F11.2009-1	m	ST	27.07.2009	11:50:00
M.F11.2009-41411-41425	M.F11.2009-1	f	CO	27.07.2009	11:50:00
M.F11.2009-41411-41425	M.F11.2009-1	m	ST	27.07.2009	12:00:00
M.F11.2009-41411-41425	M.F11.2009-1	f	CO	27.07.2009	12:00:00
M.F11.2009-41411-41425	M.F11.2009-1	m	ST	27.07.2009	12:10:00
M.F11.2009-41411-41425	M.F11.2009-1	f	CO	27.07.2009	12:10:00
M.F11.2009-41411-41425	M.F11.2009-1	m	CO	27.07.2009	12:20:00
M.F11.2009-41411-41425	M.F11.2009-1	f	CO	27.07.2009	12:20:00
M.F11.2009-41411-41425	M.F11.2009-1	m	CO	27.07.2009	12:30:00
M.F11.2009-41411-41425	M.F11.2009-1	f	CO	27.07.2009	12:30:00
M.F11.2009-41411-41425	M.F11.2009-1	m	CO	27.07.2009	12:40:00
M.F11.2009-41411-41425	M.F11.2009-1	f	CO	27.07.2009	12:40:00
M.F11.2009-41411-41425	M.F11.2009-1	m	CO	27.07.2009	12:50:00
M.F11.2009-41411-41425	M.F11.2009-1	f	CO	27.07.2009	12:50:00
M.F11.2009-41411-41425	M.F11.2009-1	m	CO	27.07.2009	13:00:00
M.F11.2009-41411-41425	M.F11.2009-1	f	CO	27.07.2009	13:00:00
M.F11.2009-41411-41425	M.F11.2009-1	m	CO	27.07.2009	13:10:00
M.F11.2009-41411-41425	M.F11.2009-1	f	CO	27.07.2009	13:10:00
M.F11.2009-41411-41425	M.F11.2009-1	m	CO	27.07.2009	13:20:00
M.F11.2009-41411-41425	M.F11.2009-1	f	CO	27.07.2009	13:20:00
M.F11.2009-41411-41425	M.F11.2009-1	m	CO	27.07.2009	13:30:00
M.F11.2009-41411-41425	M.F11.2009-1	f	CO	27.07.2009	13:30:00
M.F11.2009-41411-41425	M.F11.2009-1	m	CO	27.07.2009	13:40:00
M.F11.2009-41411-41425	M.F11.2009-1	f	CO	27.07.2009	13:40:00
M.F11.2009-41411-41425	M.F11.2009-1	m	CO	27.07.2009	13:50:00
M.F11.2009-41411-41425	M.F11.2009-1	f	CO	27.07.2009	13:50:00
M.F11.2009-41411-41425	M.F11.2009-1	m	CO	27.07.2009	14:00:00
M.F11.2009-41411-41425	M.F11.2009-1	f	ST	27.07.2009	14:00:00
M.F11.2009-41411-41425	M.F11.2009-1	m	CO	27.07.2009	14:10:00
M.F11.2009-41411-41425	M.F11.2009-1	f	ST	27.07.2009	14:10:00
M.F11.2009-41411-41425	M.F11.2009-1	m	CO	27.07.2009	14:20:00
M.F11.2009-41411-41425	M.F11.2009-1	f	ST	27.07.2009	14:20:00
M.F11.2009-41411-41425	M.F11.2009-1	m	ST	27.07.2009	14:30:00
M.F11.2009-41411-41425	M.F11.2009-1	f	ST	27.07.2009	14:30:00
M.F11.2009-41411-41425	M.F11.2009-1	m	ST	27.07.2009	14:40:00
M.F11.2009-41411-41425	M.F11.2009-1	f	ST	27.07.2009	14:40:00
M.F11.2009-41411-41425	M.F11.2009-1	m	ST	27.07.2009	14:50:00
M.F11.2009-41411-41425	M.F11.2009-1	f	ST	27.07.2009	14:50:00
M.F11.2009-41411-41425	M.F11.2009-1	m	ST	27.07.2009	15:00:00
M.F11.2009-41411-41425	M.F11.2009-1	f	ST	27.07.2009	15:00:00
M.F11.2009-41411-41425	M.F11.2009-1	m	ST	27.07.2009	15:10:00
M.F11.2009-41411-41425	M.F11.2009-1	f	ST	27.07.2009	15:10:00
M.F11.2009-41411-41425	M.F11.2009-1	m	ST	27.07.2009	15:20:00
M.F11.2009-41411-41425	M.F11.2009-1	f	ST	27.07.2009	15:20:00
M.F11.2009-41411-41425	M.F11.2009-1	m	ST	27.07.2009	15:30:00
M.F11.2009-41411-41425	M.F11.2009-1	f	ST	27.07.2009	15:30:00
M.F11.2009-41411-41425	M.F11.2009-1	m	ST	27.07.2009	15:40:00
M.F11.2009-41411-41425	M.F11.2009-1	f	ST	27.07.2009	15:40:00
M.F11.2009-41411-41425	M.F11.2009-1	m	CO	27.07.2009	15:50:00
M.F11.2009-41411-41425	M.F11.2009-1	f	ST	27.07.2009	15:50:00
M.F11.2009-41411-41425	M.F11.2009-1	m	CO	27.07.2009	16:00:00
M.F11.2009-41411-41425	M.F11.2009-1	f	ST	27.07.2009	16:00:00
M.F11.2009-41411-41425	M.F11.2009-1	m	CO	27.07.2009	16:10:00
M.F11.2009-41411-41425	M.F11.2009-1	f	ST	27.07.2009	16:10:00
M.F11.2009-41411-41425	M.F11.2009-1	m	CO	27.07.2009	16:20:00
M.F11.2009-41411-41425	M.F11.2009-1	f	CO	27.07.2009	16:20:00
M.F11.2009-41411-41425	M.F11.2009-1	m	CO	27.07.2009	16:30:00
M.F11.2009-41411-41425	M.F11.2009-1	f	CO	27.07.2009	16:30:00
M.F11.2009-41411-41425	M.F11.2009-1	m	CO	27.07.2009	16:40:00
M.F11.2009-41411-41425	M.F11.2009-1	f	CO	27.07.2009	16:40:00
M.F11.2009-41411-41425	M.F11.2009-1	m	CO	27.07.2009	16:50:00
M.F11.2009-41411-41425	M.F11.2009-1	f	CO	27.07.2009	16:50:00
M.F11.2009-41411-41425	M.F11.2009-1	m	CO	27.07.2009	17:00:00
M.F11.2009-41411-41425	M.F11.2009-1	f	CO	27.07.2009	17:00:00
M.F11.2009-41411-41425	M.F11.2009-1	m	CO	27.07.2009	17:10:00
M.F11.2009-41411-41425	M.F11.2009-1	f	CO	27.07.2009	17:10:00
M.F11.2009-41411-41425	M.F11.2009-1	m	CO	27.07.2009	17:20:00
M.F11.2009-41411-41425	M.F11.2009-1	f	CO	27.07.2009	17:20:00
M.F11.2009-41411-41425	M.F11.2009-1	m	CO	27.07.2009	17:30:00
M.F11.2009-41411-41425	M.F11.2009-1	f	CO	27.07.2009	17:30:00
M.F11.2009-41411-41425	M.F11.2009-1	m	CO	27.07.2009	17:40:00
M.F11.2009-41411-41425	M.F11.2009-1	f	CO	27.07.2009	17:40:00
M.F11.2009-41411-41425	M.F11.2009-1	m	CO	27.07.2009	17:50:00
M.F11.2009-41411-41425	M.F11.2009-1	f	CO	27.07.2009	17:50:00
M.F11.2009-41411-41425	M.F11.2009-1	m	CO	27.07.2009	18:00:00
M.F11.2009-41411-41425	M.F11.2009-1	f	CO	27.07.2009	18:00:00
M.F11.2009-41411-41425	M.F11.2009-1	m	CO	27.07.2009	18:10:00
M.F11.2009-41411-41425	M.F11.2009-1	f	CO	27.07.2009	18:10:00
M.F11.2009-41411-41425	M.F11.2009-1	m	CO	27.07.2009	18:20:00
M.F11.2009-41411-41425	M.F11.2009-1	f	CO	27.07.2009	18:20:00
M.F11.2009-41411-41425	M.F11.2009-1	m	CO	27.07.2009	18:30:00
M.F11.2009-41411-41425	M.F11.2009-1	f	CO	27.07.2009	18:30:00
M.F11.2009-41411-41425	M.F11.2009-1	m	CO	27.07.2009	18:40:00
M.F11.2009-41411-41425	M.F11.2009-1	f	CO	27.07.2009	18:40:00
M.F11.2009-41411-41425	M.F11.2009-1	m	CO	27.07.2009	18:50:00
M.F11.2009-41411-41425	M.F11.2009-1	f	LT	27.07.2009	18:50:00
M.F11.2009-41411-41425	M.F11.2009-1	m	CO	27.07.2009	19:00:00
M.F11.2009-41411-41425	M.F11.2009-1	f	LT	27.07.2009	19:00:00
M.F11.2009-41411-41425	M.F11.2009-1	m	CO	27.07.2009	19:10:00
M.F11.2009-41411-41425	M.F11.2009-1	f	LT	27.07.2009	19:10:00
M.F11.2009-41411-41425	M.F11.2009-1	m	CO	27.07.2009	19:20:00
M.F11.2009-41411-41425	M.F11.2009-1	f	LT	27.07.2009	19:20:00
M.F11.2009-41411-41425	M.F11.2009-1	m	CO	27.07.2009	19:30:00
M.F11.2009-41411-41425	M.F11.2009-1	f	LT	27.07.2009	19:30:00
M.F11.2009-41411-41425	M.F11.2009-1	m	CO	27.07.2009	19:40:00
M.F11.2009-41411-41425	M.F11.2009-1	f	LT	27.07.2009	19:40:00
M.F11.2009-41411-41425	M.F11.2009-1	m	CO	27.07.2009	19:50:00
M.F11.2009-41411-41425	M.F11.2009-1	f	LT	27.07.2009	19:50:00
M.F11.2009-41411-41425	M.F11.2009-1	m	CO	27.07.2009	20:00:00
M.F11.2009-41411-41425	M.F11.2009-1	f	LT	27.07.2009	20:00:00
M.F11.2009-41411-41425	M.F11.2009-1	m	CO	27.07.2009	20:10:00
M.F11.2009-41411-41425	M.F11.2009-1	f	LT	27.07.2009	20:10:00
M.F11.2009-41411-41425	M.F11.2009-1	m	CO	27.07.2009	20:20:00
M.F11.2009-41411-41425	M.F11.2009-1	f	LT	27.07.2009	20:20:00
M.F11.2009-41411-41425	M.F11.2009-1	m	CO	27.07.2009	20:30:00
M.F11.2009-41411-41425	M.F11.2009-1	f	LT	27.07.2009	20:30:00
M.F11.2009-41411-41425	M.F11.2009-1	m	CO	27.07.2009	20:40:00
M.F11.2009-41411-41425	M.F11.2009-1	f	LT	27.07.2009	20:40:00
M.F11.2009-41411-41425	M.F11.2009-1	m	CO	27.07.2009	20:50:00
M.F11.2009-41411-41425	M.F11.2009-1	f	LT	27.07.2009	20:50:00
M.F11.2009-41411-41425	M.F11.2009-1	m	CO	27.07.2009	21:00:00
M.F11.2009-41411-41425	M.F11.2009-1	f	LT	27.07.2009	21:00:00
M.F11.2009-41411-41425	M.F11.2009-1	m	CO	27.07.2009	21:10:00
M.F11.2009-41411-41425	M.F11.2009-1	f	LT	27.07.2009	21:10:00
M.F11.2009-41411-41425	M.F11.2009-1	m	CO	27.07.2009	21:20:00
M.F11.2009-41411-41425	M.F11.2009-1	f	LT	27.07.2009	21:20:00
M.F11.2009-41411-41425	M.F11.2009-1	m	CO	27.07.2009	21:30:00
M.F11.2009-41411-41425	M.F11.2009-1	f	LT	27.07.2009	21:30:00
M.F11.2009-41411-41425	M.F11.2009-1	m	CO	27.07.2009	21:40:00
M.F11.2009-41411-41425	M.F11.2009-1	f	LT	27.07.2009	21:40:00
M.F11.2009-41411-41425	M.F11.2009-1	m	CO	27.07.2009	21:50:00
M.F11.2009-41411-41425	M.F11.2009-1	f	LT	27.07.2009	21:50:00
M.F11.2009-41411-41425	M.F11.2009-1	m	CO	27.07.2009	22:00:00
M.F11.2009-41411-41425	M.F11.2009-1	f	LT	27.07.2009	22:00:00
M.F11.2009-41411-41425	M.F11.2009-1	m	CO	27.07.2009	22:10:00
M.F11.2009-41411-41425	M.F11.2009-1	f	LT	27.07.2009	22:10:00
M.F11.2009-41411-41425	M.F11.2009-1	m	CO	27.07.2009	22:20:00
M.F11.2009-41411-41425	M.F11.2009-1	f	LT	27.07.2009	22:20:00
M.F11.2009-41411-41425	M.F11.2009-1	m	CO	27.07.2009	22:30:00
M.F11.2009-41411-41425	M.F11.2009-1	f	LT	27.07.2009	22:30:00
M.F11.2009-41411-41425	M.F11.2009-1	m	CO	27.07.2009	22:40:00
M.F11.2009-41411-41425	M.F11.2009-1	f	LT	27.07.2009	22:40:00
M.F11.2009-41411-41425	M.F11.2009-1	m	CO	27.07.2009	22:50:00
M.F11.2009-41411-41425	M.F11.2009-1	f	LT	27.07.2009	22:50:00
M.F11.2009-41411-41425	M.F11.2009-1	m	CO	27.07.2009	23:00:00
M.F11.2009-41411-41425	M.F11.2009-1	f	LT	27.07.2009	23:00:00
M.F11.2009-41411-41425	M.F11.2009-1	m	CO	27.07.2009	23:10:00
M.F11.2009-41411-41425	M.F11.2009-1	f	LT	27.07.2009	23:10:00
M.F11.2009-41411-41425	M.F11.2009-1	m	CO	27.07.2009	23:20:00
M.F11.2009-41411-41425	M.F11.2009-1	f	LT	27.07.2009	23:20:00
M.F11.2009-41411-41425	M.F11.2009-1	m	CO	27.07.2009	23:30:00
M.F11.2009-41411-41425	M.F11.2009-1	f	LT	27.07.2009	23:30:00
M.F11.2009-41411-41425	M.F11.2009-1	m	CO	27.07.2009	23:40:00
M.F11.2009-41411-41425	M.F11.2009-1	f	LT	27.07.2009	23:40:00
M.F11.2009-41411-41425	M.F11.2009-1	m	CO	27.07.2009	23:50:00
M.F11.2009-41411-41425	M.F11.2009-1	f	LT	27.07.2009	23:50:00
M.F11.2009-41411-41425	M.F11.2009-1	m	CO	28.07.2009	00:00:00
M.F11.2009-41411-41425	M.F11.2009-1	f	LT	28.07.2009	00:00:00
M.F11.2009-41411-41425	M.F11.2009-1	m	CO	28.07.2009	00:10:00
M.F11.2009-41411-41425	M.F11.2009-1	f	LT	28.07.2009	00:10:00
M.F11.2009-41411-41425	M.F11.2009-1	m	CO	28.07.2009	00:20:00
M.F11.2009-41411-41425	M.F11.2009-1	f	LT	28.07.2009	00:20:00
M.F11.2009-41411-41425	M.F11.2009-1	m	CO	28.07.2009	00:30:00
M.F11.2009-41411-41425	M.F11.2009-1	f	LT	28.07.2009	00:30:00
M.F11.2009-41411-41425	M.F11.2009-1	m	CO	28.07.2009	00:40:00
M.F11.2009-41411-41425	M.F11.2009-1	f	LT	28.07.2009	00:40:00
M.F11.2009-41411-41425	M.F11.2009-1	m	CO	28.07.2009	00:50:00
M.F11.2009-41411-41425	M.F11.2009-1	f	LT	28.07.2009	00:50:00
M.F11.2009-41411-41425	M.F11.2009-1	m	CO	28.07.2009	01:00:00
M.F11.2009-41411-41425	M.F11.2009-1	f	LT	28.07.2009	01:00:00
M.F11.2009-41411-41425	M.F11.2009-1	m	CO	28.07.2009	01:10:00
M.F11.2009-41411-41425	M.F11.2009-1	f	LT	28.07.2009	01:10:00
M.F11.2009-41411-41425	M.F11.2009-1	m	CO	28.07.2009	01:20:00
M.F11.2009-41411-41425	M.F11.2009-1	f	LT	28.07.2009	01:20:00
M.F11.2009-41411-41425	M.F11.2009-1	m	CO	28.07.2009	01:30:00
M.F11.2009-41411-41425	M.F11.2009-1	f	LT	28.07.2009	01:30:00
M.F11.2009-41411-41425	M.F11.2009-1	m	CO	28.07.2009	01:40:00
M.F11.2009-41411-41425	M.F11.2009-1	f	LT	28.07.2009	01:40:00
M.F11.2009-41411-41425	M.F11.2009-1	m	CO	28.07.2009	01:50:00
M.F11.2009-41411-41425	M.F11.2009-1	f	LT	28.07.2009	01:50:00
M.F11.2009-41411-41425	M.F11.2009-1	m	CO	28.07.2009	02:00:00
M.F11.2009-41411-41425	M.F11.2009-1	f	LT	28.07.2009	02:00:00
M.F11.2009-41411-41425	M.F11.2009-1	m	CO	28.07.2009	02:10:00
M.F11.2009-41411-41425	M.F11.2009-1	f	LT	28.07.2009	02:10:00
M.F11.2009-41411-41425	M.F11.2009-1	m	CO	28.07.2009	02:20:00
M.F11.2009-41411-41425	M.F11.2009-1	f	LT	28.07.2009	02:20:00
M.F11.2009-41411-41425	M.F11.2009-1	m	CO	28.07.2009	02:30:00
M.F11.2009-41411-41425	M.F11.2009-1	f	LT	28.07.2009	02:30:00
M.F11.2009-41411-41425	M.F11.2009-1	m	CO	28.07.2009	02:40:00
M.F11.2009-41411-41425	M.F11.2009-1	f	LT	28.07.2009	02:40:00
M.F11.2009-41411-41425	M.F11.2009-1	m	CO	28.07.2009	02:50:00
M.F11.2009-41411-41425	M.F11.2009-1	f	LT	28.07.2009	02:50:00
M.F11.2009-41411-41425	M.F11.2009-1	m	CO	28.07.2009	03:00:00
M.F11.2009-41411-41425	M.F11.2009-1	f	LT	28.07.2009	03:00:00
M.F11.2009-41411-41425	M.F11.2009-1	m	CO	28.07.2009	03:10:00
M.F11.2009-41411-41425	M.F11.2009-1	f	LT	28.07.2009	03:10:00
M.F11.2009-41411-41425	M.F11.2009-1	m	CO	28.07.2009	03:20:00
M.F11.2009-41411-41425	M.F11.2009-1	f	LT	28.07.2009	03:20:00
M.F11.2009-41411-41425	M.F11.2009-1	m	CO	28.07.2009	03:30:00
M.F11.2009-41411-41425	M.F11.2009-1	f	LT	28.07.2009	03:30:00
M.F11.2009-41411-41425	M.F11.2009-1	m	CO	28.07.2009	03:40:00
M.F11.2009-41411-41425	M.F11.2009-1	f	LT	28.07.2009	03:40:00
M.F11.2009-41411-41425	M.F11.2009-1	m	CO	28.07.2009	03:50:00
M.F11.2009-41411-41425	M.F11.2009-1	f	LT	28.07.2009	03:50:00
M.F11.2009-41411-41425	M.F11.2009-1	m	CO	28.07.2009	04:00:00
M.F11.2009-41411-41425	M.F11.2009-1	f	LT	28.07.2009	04:00:00
M.F11.2009-41411-41425	M.F11.2009-1	m	CO	28.07.2009	04:10:00
M.F11.2009-41411-41425	M.F11.2009-1	f	LT	28.07.2009	04:10:00
M.F11.2009-41411-41425	M.F11.2009-1	m	CO	28.07.2009	04:20:00
M.F11.2009-41411-41425	M.F11.2009-1	f	LT	28.07.2009	04:20:00
M.F11.2009-41411-41425	M.F11.2009-1	m	CO	28.07.2009	04:30:00
M.F11.2009-41411-41425	M.F11.2009-1	f	LT	28.07.2009	04:30:00
M.F11.2009-41411-41425	M.F11.2009-1	m	CO	28.07.2009	04:40:00
M.F11.2009-41411-41425	M.F11.2009-1	f	LT	28.07.2009	04:40:00
M.F11.2009-41411-41425	M.F11.2009-1	m	CO	28.07.2009	04:50:00
M.F11.2009-41411-41425	M.F11.2009-1	f	LT	28.07.2009	04:50:00
M.F11.2009-41411-41425	M.F11.2009-1	m	CO	28.07.2009	05:00:00
M.F11.2009-41411-41425	M.F11.2009-1	f	LT	28.07.2009	05:00:00
M.F11.2009-41411-41425	M.F11.2009-1	m	LT	28.07.2009	05:10:00
M.F11.2009-41411-41425	M.F11.2009-1	f	LT	28.07.2009	05:10:00
M.F11.2009-41411-41425	M.F11.2009-1	m	LT	28.07.2009	05:20:00
M.F11.2009-41411-41425	M.F11.2009-1	f	LT	28.07.2009	05:20:00
M.F11.2009-41411-41425	M.F11.2009-1	m	LT	28.07.2009	05:30:00
M.F11.2009-41411-41425	M.F11.2009-1	f	LT	28.07.2009	05:30:00
M.F11.2009-41411-41425	M.F11.2009-1	m	LT	28.07.2009	05:40:00
M.F11.2009-41411-41425	M.F11.2009-1	f	LT	28.07.2009	05:40:00
M.F11.2009-41411-41425	M.F11.2009-1	m	LT	28.07.2009	05:50:00
M.F11.2009-41411-41425	M.F11.2009-1	f	LT	28.07.2009	05:50:00
M.F11.2009-41411-41425	M.F11.2009-1	m	LT	28.07.2009	06:00:00
M.F11.2009-41411-41425	M.F11.2009-1	f	LT	28.07.2009	06:00:00
M.F11.2009-41411-41425	M.F11.2009-1	m	LT	28.07.2009	06:10:00
M.F11.2009-41411-41425	M.F11.2009-1	f	LT	28.07.2009	06:10:00
M.F11.2009-41411-41425	M.F11.2009-1	m	LT	28.07.2009	06:20:00
M.F11.2009-41411-41425	M.F11.2009-1	f	LT	28.07.2009	06:20:00
M.F11.2009-41411-41425	M.F11.2009-1	m	LT	28.07.2009	06:30:00
M.F11.2009-41411-41425	M.F11.2009-1	f	LT	28.07.2009	06:30:00
M.F11.2009-41411-41425	M.F11.2009-1	m	LT	28.07.2009	06:40:00
M.F11.2009-41411-41425	M.F11.2009-1	f	LT	28.07.2009	06:40:00
M.F11.2009-41411-41425	M.F11.2009-1	m	LT	28.07.2009	06:50:00
M.F11.2009-41411-41425	M.F11.2009-1	f	LT	28.07.2009	06:50:00
M.F11.2009-41411-41425	M.F11.2009-1	m	LT	28.07.2009	07:00:00
M.F11.2009-41411-41425	M.F11.2009-1	f	LT	28.07.2009	07:00:00
M.F11.2009-41411-41425	M.F11.2009-1	m	LT	28.07.2009	07:10:00
M.F11.2009-41411-41425	M.F11.2009-1	f	LT	28.07.2009	07:10:00
M.F11.2009-41411-41425	M.F11.2009-1	m	LT	28.07.2009	07:20:00
M.F11.2009-41411-41425	M.F11.2009-1	f	LT	28.07.2009	07:20:00
M.F11.2009-41411-41425	M.F11.2009-1	m	LT	28.07.2009	07:30:00
M.F11.2009-41411-41425	M.F11.2009-1	f	LT	28.07.2009	07:30:00
M.F11.2009-41411-41425	M.F11.2009-1	m	LT	28.07.2009	07:40:00
M.F11.2009-41411-41425	M.F11.2009-1	f	LT	28.07.2009	07:40:00
M.F11.2009-41411-41425	M.F11.2009-1	m	LT	28.07.2009	07:50:00
M.F11.2009-41411-41425	M.F11.2009-1	f	LT	28.07.2009	07:50:00
M.F11.2009-41411-41425	M.F11.2009-1	m	LT	28.07.2009	08:00:00
M.F11.2009-41411-41425	M.F11.2009-1	f	LT	28.07.2009	08:00:00
M.F11.2009-41411-41425	M.F11.2009-1	m	LT	28.07.2009	08:10:00
M.F11.2009-41411-41425	M.F11.2009-1	f	LT	28.07.2009	08:10:00
M.F11.2009-41411-41425	M.F11.2009-1	m	LT	28.07.2009	08:20:00
M.F11.2009-41411-41425	M.F11.2009-1	f	CO	28.07.2009	08:20:00
M.F11.2009-41411-41425	M.F11.2009-1	m	LT	28.07.2009	08:30:00
M.F11.2009-41411-41425	M.F11.2009-1	f	CO	28.07.2009	08:30:00
M.F11.2009-41411-41425	M.F11.2009-1	m	LT	28.07.2009	08:40:00
M.F11.2009-41411-41425	M.F11.2009-1	f	CO	28.07.2009	08:40:00
M.F11.2009-41411-41425	M.F11.2009-1	m	LT	28.07.2009	08:50:00
M.F11.2009-41411-41425	M.F11.2009-1	f	CO	28.07.2009	08:50:00
M.F11.2009-41411-41425	M.F11.2009-1	m	LT	28.07.2009	09:00:00
M.F11.2009-41411-41425	M.F11.2009-1	f	ST	28.07.2009	09:00:00
M.F11.2009-41411-41425	M.F11.2009-1	m	LT	28.07.2009	09:10:00
M.F11.2009-41411-41425	M.F11.2009-1	f	ST	28.07.2009	09:10:00
M.F11.2009-41411-41425	M.F11.2009-1	m	LT	28.07.2009	09:20:00
M.F11.2009-41411-41425	M.F11.2009-1	f	ST	28.07.2009	09:20:00
M.F11.2009-41411-41425	M.F11.2009-1	m	LT	28.07.2009	09:30:00
M.F11.2009-41411-41425	M.F11.2009-1	f	ST	28.07.2009	09:30:00
M.F11.2009-41411-41425	M.F11.2009-1	m	LT	28.07.2009	09:40:00
M.F11.2009-41411-41425	M.F11.2009-1	f	ST	28.07.2009	09:40:00
M.F11.2009-41411-41425	M.F11.2009-1	m	LT	28.07.2009	09:50:00
M.F11.2009-41411-41425	M.F11.2009-1	f	ST	28.07.2009	09:50:00
M.F11.2009-41411-41425	M.F11.2009-1	m	LT	28.07.2009	10:00:00
M.F11.2009-41411-41425	M.F11.2009-1	f	ST	28.07.2009	10:00:00
M.F11.2009-41411-41425	M.F11.2009-1	m	LT	28.07.2009	10:10:00
M.F11.2009-41411-41425	M.F11.2009-1	f	ST	28.07.2009	10:10:00
M.F11.2009-41411-41425	M.F11.2009-1	m	LT	28.07.2009	10:20:00
M.F11.2009-41411-41425	M.F11.2009-1	f	ST	28.07.2009	10:20:00
M.F11.2009-41411-41425	M.F11.2009-1	m	LT	28.07.2009	10:30:00
M.F11.2009-41411-41425	M.F11.2009-1	f	ST	28.07.2009	10:30:00
M.F11.2009-41411-41425	M.F11.2009-1	m	LT	28.07.2009	10:40:00
M.F11.2009-41411-41425	M.F11.2009-1	f	CO	28.07.2009	10:40:00
M.F11.2009-41411-41425	M.F11.2009-1	m	LT	28.07.2009	10:50:00
M.F11.2009-41411-41425	M.F11.2009-1	f	CO	28.07.2009	10:50:00
M.F11.2009-41411-41425	M.F11.2009-1	m	LT	28.07.2009	11:00:00
M.F11.2009-41411-41425	M.F11.2009-1	f	CO	28.07.2009	11:00:00
M.F11.2009-41411-41425	M.F11.2009-1	m	LT	28.07.2009	11:10:00
M.F11.2009-41411-41425	M.F11.2009-1	f	CO	28.07.2009	11:10:00
M.F11.2009-41411-41425	M.F11.2009-1	m	LT	28.07.2009	11:20:00
M.F11.2009-41411-41425	M.F11.2009-1	f	CO	28.07.2009	11:20:00
M.F11.2009-41411-41425	M.F11.2009-1	m	LT	28.07.2009	11:30:00
M.F11.2009-41411-41425	M.F11.2009-1	f	CO	28.07.2009	11:30:00
M.F11.2009-41411-41425	M.F11.2009-1	m	LT	28.07.2009	11:40:00
M.F11.2009-41411-41425	M.F11.2009-1	f	CO	28.07.2009	11:40:00
M.F11.2009-41411-41425	M.F11.2009-1	m	LT	28.07.2009	11:50:00
M.F11.2009-41411-41425	M.F11.2009-1	f	CO	28.07.2009	11:50:00
M.F11.2009-41411-41425	M.F11.2009-1	m	LT	28.07.2009	12:00:00
M.F11.2009-41411-41425	M.F11.2009-1	f	CO	28.07.2009	12:00:00
M.F11.2009-41411-41425	M.F11.2009-1	m	LT	28.07.2009	12:10:00
M.F11.2009-41411-41425	M.F11.2009-1	f	CO	28.07.2009	12:10:00
M.F11.2009-41411-41425	M.F11.2009-1	m	LT	28.07.2009	12:20:00
M.F11.2009-41411-41425	M.F11.2009-1	f	CO	28.07.2009	12:20:00
M.F11.2009-41411-41425	M.F11.2009-1	m	LT	28.07.2009	12:30:00
M.F11.2009-41411-41425	M.F11.2009-1	f	CO	28.07.2009	12:30:00
M.F11.2009-41411-41425	M.F11.2009-1	m	LT	28.07.2009	12:40:00
M.F11.2009-41411-41425	M.F11.2009-1	f	CO	28.07.2009	12:40:00
M.F11.2009-41411-41425	M.F11.2009-1	m	LT	28.07.2009	12:50:00
M.F11.2009-41411-41425	M.F11.2009-1	f	CO	28.07.2009	12:50:00
M.F11.2009-41411-41425	M.F11.2009-1	m	LT	28.07.2009	13:00:00
M.F11.2009-41411-41425	M.F11.2009-1	f	CO	28.07.2009	13:00:00
M.F11.2009-41411-41425	M.F11.2009-1	m	LT	28.07.2009	13:10:00
M.F11.2009-41411-41425	M.F11.2009-1	f	CO	28.07.2009	13:10:00
M.F11.2009-41411-41425	M.F11.2009-1	m	LT	28.07.2009	13:20:00
M.F11.2009-41411-41425	M.F11.2009-1	f	CO	28.07.2009	13:20:00
M.F11.2009-41411-41425	M.F11.2009-1	m	LT	28.07.2009	13:30:00
M.F11.2009-41411-41425	M.F11.2009-1	f	CO	28.07.2009	13:30:00
M.F11.2009-41411-41425	M.F11.2009-1	m	LT	28.07.2009	13:40:00
M.F11.2009-41411-41425	M.F11.2009-1	f	CO	28.07.2009	13:40:00
M.F11.2009-41411-41425	M.F11.2009-1	m	LT	28.07.2009	13:50:00
M.F11.2009-41411-41425	M.F11.2009-1	f	CO	28.07.2009	13:50:00
M.F11.2009-41411-41425	M.F11.2009-1	m	LT	28.07.2009	14:00:00
M.F11.2009-41411-41425	M.F11.2009-1	f	CO	28.07.2009	14:00:00
M.F11.2009-41411-41425	M.F11.2009-1	m	LT	28.07.2009	14:10:00
M.F11.2009-41411-41425	M.F11.2009-1	f	CO	28.07.2009	14:10:00
M.F11.2009-41411-41425	M.F11.2009-1	m	LT	28.07.2009	14:20:00
M.F11.2009-41411-41425	M.F11.2009-1	f	CO	28.07.2009	14:20:00
M.F11.2009-41411-41425	M.F11.2009-1	m	LT	28.07.2009	14:30:00
M.F11.2009-41411-41425	M.F11.2009-1	f	CO	28.07.2009	14:30:00
M.F11.2009-41411-41425	M.F11.2009-1	m	LT	28.07.2009	14:40:00
M.F11.2009-41411-41425	M.F11.2009-1	f	CO	28.07.2009	14:40:00
M.F11.2009-41411-41425	M.F11.2009-1	m	LT	28.07.2009	14:50:00
M.F11.2009-41411-41425	M.F11.2009-1	f	CO	28.07.2009	14:50:00
M.F11.2009-41411-41425	M.F11.2009-1	m	LT	28.07.2009	15:00:00
M.F11.2009-41411-41425	M.F11.2009-1	f	LT	28.07.2009	15:00:00
M.F11.2009-41411-41425	M.F11.2009-1	m	LT	28.07.2009	15:10:00
M.F11.2009-41411-41425	M.F11.2009-1	f	LT	28.07.2009	15:10:00
M.F11.2009-41411-41425	M.F11.2009-1	m	LT	28.07.2009	15:20:00
M.F11.2009-41411-41425	M.F11.2009-1	f	LT	28.07.2009	15:20:00
M.F11.2009-41411-41425	M.F11.2009-1	m	LT	28.07.2009	15:30:00
M.F11.2009-41411-41425	M.F11.2009-1	f	LT	28.07.2009	15:30:00
M.F11.2009-41411-41425	M.F11.2009-1	m	LT	28.07.2009	15:40:00
M.F11.2009-41411-41425	M.F11.2009-1	f	LT	28.07.2009	15:40:00
M.F11.2009-41411-41425	M.F11.2009-1	m	LT	28.07.2009	15:50:00
M.F11.2009-41411-41425	M.F11.2009-1	f	LT	28.07.2009	15:50:00
M.F11.2009-41411-41425	M.F11.2009-1	m	LT	28.07.2009	16:00:00
M.F11.2009-41411-41425	M.F11.2009-1	f	LT	28.07.2009	16:00:00
M.F11.2009-41411-41425	M.F11.2009-1	m	LT	28.07.2009	16:10:00
M.F11.2009-41411-41425	M.F11.2009-1	f	LT	28.07.2009	16:10:00
M.F11.2009-41411-41425	M.F11.2009-1	m	LT	28.07.2009	16:20:00
M.F11.2009-41411-41425	M.F11.2009-1	f	LT	28.07.2009	16:20:00
M.F11.2009-41411-41425	M.F11.2009-1	m	LT	28.07.2009	16:30:00
M.F11.2009-41411-41425	M.F11.2009-1	f	LT	28.07.2009	16:30:00
M.F11.2009-41411-41425	M.F11.2009-1	m	LT	28.07.2009	16:40:00
M.F11.2009-41411-41425	M.F11.2009-1	f	LT	28.07.2009	16:40:00
M.F11.2009-41411-41425	M.F11.2009-1	m	LT	28.07.2009	16:50:00
M.F11.2009-41411-41425	M.F11.2009-1	f	LT	28.07.2009	16:50:00
M.F11.2009-41411-41425	M.F11.2009-1	m	LT	28.07.2009	17:00:00
M.F11.2009-41411-41425	M.F11.2009-1	f	LT	28.07.2009	17:00:00
M.F11.2009-41411-41425	M.F11.2009-1	m	LT	28.07.2009	17:10:00
M.F11.2009-41411-41425	M.F11.2009-1	f	LT	28.07.2009	17:10:00
M.F11.2009-41411-41425	M.F11.2009-1	m	LT	28.07.2009	17:20:00
M.F11.2009-41411-41425	M.F11.2009-1	f	LT	28.07.2009	17:20:00
M.F11.2009-41411-41425	M.F11.2009-1	m	LT	28.07.2009	17:30:00
M.F11.2009-41411-41425	M.F11.2009-1	f	LT	28.07.2009	17:30:00
M.F11.2009-41411-41425	M.F11.2009-1	m	LT	28.07.2009	17:40:00
M.F11.2009-41411-41425	M.F11.2009-1	f	LT	28.07.2009	17:40:00
M.F11.2009-41411-41425	M.F11.2009-1	m	LT	28.07.2009	17:50:00
M.F11.2009-41411-41425	M.F11.2009-1	f	LT	28.07.2009	17:50:00
M.F11.2009-41411-41425	M.F11.2009-1	m	LT	28.07.2009	18:00:00
M.F11.2009-41411-41425	M.F11.2009-1	f	LT	28.07.2009	18:00:00
M.F11.2009-41411-41425	M.F11.2009-1	m	LT	28.07.2009	18:10:00
M.F11.2009-41411-41425	M.F11.2009-1	f	LT	28.07.2009	18:10:00
M.F11.2009-41411-41425	M.F11.2009-1	m	LT	28.07.2009	18:20:00
M.F11.2009-41411-41425	M.F11.2009-1	f	LT	28.07.2009	18:20:00
M.F11.2009-41411-41425	M.F11.2009-1	m	LT	28.07.2009	18:30:00
M.F11.2009-41411-41425	M.F11.2009-1	f	LT	28.07.2009	18:30:00
M.F11.2009-41411-41425	M.F11.2009-1	m	LT	28.07.2009	18:40:00
M.F11.2009-41411-41425	M.F11.2009-1	f	LT	28.07.2009	18:40:00
M.F11.2009-41411-41425	M.F11.2009-1	m	LT	28.07.2009	18:50:00
M.F11.2009-41411-41425	M.F11.2009-1	f	LT	28.07.2009	18:50:00
M.F11.2009-41411-41425	M.F11.2009-1	m	LT	28.07.2009	19:00:00
M.F11.2009-41411-41425	M.F11.2009-1	f	LT	28.07.2009	19:00:00
M.F11.2009-41411-41425	M.F11.2009-1	m	LT	28.07.2009	19:10:00
M.F11.2009-41411-41425	M.F11.2009-1	f	LT	28.07.2009	19:10:00
M.F11.2009-41411-41425	M.F11.2009-1	m	LT	28.07.2009	19:20:00
M.F11.2009-41411-41425	M.F11.2009-1	f	LT	28.07.2009	19:20:00
M.F11.2009-41411-41425	M.F11.2009-1	m	LT	28.07.2009	19:30:00
M.F11.2009-41411-41425	M.F11.2009-1	f	LT	28.07.2009	19:30:00
M.F11.2009-41411-41425	M.F11.2009-1	m	LT	28.07.2009	19:40:00
M.F11.2009-41411-41425	M.F11.2009-1	f	LT	28.07.2009	19:40:00
M.F11.2009-41411-41425	M.F11.2009-1	m	LT	28.07.2009	19:50:00
M.F11.2009-41411-41425	M.F11.2009-1	f	LT	28.07.2009	19:50:00
M.F11.2009-41411-41425	M.F11.2009-1	m	LT	28.07.2009	20:00:00
M.F11.2009-41411-41425	M.F11.2009-1	f	LT	28.07.2009	20:00:00
M.F11.2009-41411-41425	M.F11.2009-1	m	LT	28.07.2009	20:10:00
M.F11.2009-41411-41425	M.F11.2009-1	f	LT	28.07.2009	20:10:00
M.F11.2009-41411-41425	M.F11.2009-1	m	LT	28.07.2009	20:20:00
M.F11.2009-41411-41425	M.F11.2009-1	f	LT	28.07.2009	20:20:00
M.F11.2009-41411-41425	M.F11.2009-1	m	LT	28.07.2009	20:30:00
M.F11.2009-41411-41425	M.F11.2009-1	f	LT	28.07.2009	20:30:00
M.F11.2009-41411-41425	M.F11.2009-1	m	LT	28.07.2009	20:40:00
M.F11.2009-41411-41425	M.F11.2009-1	f	LT	28.07.2009	20:40:00
M.F11.2009-41411-41425	M.F11.2009-1	m	LT	28.07.2009	20:50:00
M.F11.2009-41411-41425	M.F11.2009-1	f	LT	28.07.2009	20:50:00
M.F11.2009-41411-41425	M.F11.2009-1	m	LT	28.07.2009	21:00:00
M.F11.2009-41411-41425	M.F11.2009-1	f	LT	28.07.2009	21:00:00
M.F11.2009-41411-41425	M.F11.2009-1	m	LT	28.07.2009	21:10:00
M.F11.2009-41411-41425	M.F11.2009-1	f	LT	28.07.2009	21:10:00
M.F11.2009-41411-41425	M.F11.2009-1	m	LT	28.07.2009	21:20:00
M.F11.2009-41411-41425	M.F11.2009-1	f	LT	28.07.2009	21:20:00
M.F11.2009-41411-41425	M.F11.2009-1	m	LT	28.07.2009	21:30:00
M.F11.2009-41411-41425	M.F11.2009-1	f	LT	28.07.2009	21:30:00
M.F11.2009-41411-41425	M.F11.2009-1	m	LT	28.07.2009	21:40:00
M.F11.2009-41411-41425	M.F11.2009-1	f	LT	28.07.2009	21:40:00
M.F11.2009-41411-41425	M.F11.2009-1	m	LT	28.07.2009	21:50:00
M.F11.2009-41411-41425	M.F11.2009-1	f	LT	28.07.2009	21:50:00
M.F11.2009-41411-41425	M.F11.2009-1	m	LT	28.07.2009	22:00:00
M.F11.2009-41411-41425	M.F11.2009-1	f	LT	28.07.2009	22:00:00
M.F11.2009-41411-41425	M.F11.2009-1	m	LT	28.07.2009	22:10:00
M.F11.2009-41411-41425	M.F11.2009-1	f	LT	28.07.2009	22:10:00
M.F11.2009-41411-41425	M.F11.2009-1	m	LT	28.07.2009	22:20:00
M.F11.2009-41411-41425	M.F11.2009-1	f	LT	28.07.2009	22:20:00
M.F11.2009-41411-41425	M.F11.2009-1	m	LT	28.07.2009	22:30:00
M.F11.2009-41411-41425	M.F11.2009-1	f	LT	28.07.2009	22:30:00
M.F11.2009-41411-41425	M.F11.2009-1	m	LT	28.07.2009	22:40:00
M.F11.2009-41411-41425	M.F11.2009-1	f	LT	28.07.2009	22:40:00
M.F11.2009-41411-41425	M.F11.2009-1	m	LT	28.07.2009	22:50:00
M.F11.2009-41411-41425	M.F11.2009-1	f	LT	28.07.2009	22:50:00
M.F11.2009-41411-41425	M.F11.2009-1	m	LT	28.07.2009	23:00:00
M.F11.2009-41411-41425	M.F11.2009-1	f	CO	28.07.2009	23:00:00
M.F11.2009-41411-41425	M.F11.2009-1	m	LT	28.07.2009	23:10:00
M.F11.2009-41411-41425	M.F11.2009-1	f	CO	28.07.2009	23:10:00
M.F11.2009-41411-41425	M.F11.2009-1	m	LT	28.07.2009	23:20:00
M.F11.2009-41411-41425	M.F11.2009-1	f	CO	28.07.2009	23:20:00
M.F11.2009-41411-41425	M.F11.2009-1	m	LT	28.07.2009	23:30:00
M.F11.2009-41411-41425	M.F11.2009-1	f	CO	28.07.2009	23:30:00
M.F11.2009-41411-41425	M.F11.2009-1	m	LT	28.07.2009	23:40:00
M.F11.2009-41411-41425	M.F11.2009-1	f	CO	28.07.2009	23:40:00
M.F11.2009-41411-41425	M.F11.2009-1	m	LT	28.07.2009	23:50:00
M.F11.2009-41411-41425	M.F11.2009-1	f	ST	28.07.2009	23:50:00
M.F11.2009-41411-41425	M.F11.2009-1	m	LT	29.07.2009	00:00:00
M.F11.2009-41411-41425	M.F11.2009-1	f	ST	29.07.2009	00:00:00
M.F11.2009-41411-41425	M.F11.2009-1	m	LT	29.07.2009	00:10:00
M.F11.2009-41411-41425	M.F11.2009-1	f	ST	29.07.2009	00:10:00
M.F11.2009-41411-41425	M.F11.2009-1	m	LT	29.07.2009	00:20:00
M.F11.2009-41411-41425	M.F11.2009-1	f	ST	29.07.2009	00:20:00
M.F11.2009-41411-41425	M.F11.2009-1	m	LT	29.07.2009	00:30:00
M.F11.2009-41411-41425	M.F11.2009-1	f	ST	29.07.2009	00:30:00
M.F11.2009-41411-41425	M.F11.2009-1	m	LT	29.07.2009	00:40:00
M.F11.2009-41411-41425	M.F11.2009-1	f	ST	29.07.2009	00:40:00
M.F11.2009-41411-41425	M.F11.2009-1	m	LT	29.07.2009	00:50:00
M.F11.2009-41411-41425	M.F11.2009-1	f	CO	29.07.2009	00:50:00
M.F11.2009-41411-41425	M.F11.2009-1	m	LT	29.07.2009	01:00:00
M.F11.2009-41411-41425	M.F11.2009-1	f	CO	29.07.2009	01:00:00
M.F11.2009-41411-41425	M.F11.2009-1	m	LT	29.07.2009	01:10:00
M.F11.2009-41411-41425	M.F11.2009-1	f	CO	29.07.2009	01:10:00
M.F11.2009-41411-41425	M.F11.2009-1	m	LT	29.07.2009	01:20:00
M.F11.2009-41411-41425	M.F11.2009-1	f	CO	29.07.2009	01:20:00
M.F11.2009-41411-41425	M.F11.2009-1	m	LT	29.07.2009	01:30:00
M.F11.2009-41411-41425	M.F11.2009-1	f	CO	29.07.2009	01:30:00
M.F11.2009-41411-41425	M.F11.2009-1	m	LT	29.07.2009	01:40:00
M.F11.2009-41411-41425	M.F11.2009-1	f	CO	29.07.2009	01:40:00
M.F11.2009-41411-41425	M.F11.2009-1	m	LT	29.07.2009	01:50:00
M.F11.2009-41411-41425	M.F11.2009-1	f	CO	29.07.2009	01:50:00
M.F11.2009-41411-41425	M.F11.2009-1	m	LT	29.07.2009	02:00:00
M.F11.2009-41411-41425	M.F11.2009-1	f	CO	29.07.2009	02:00:00
M.F11.2009-41411-41425	M.F11.2009-1	m	LT	29.07.2009	02:10:00
M.F11.2009-41411-41425	M.F11.2009-1	f	ST	29.07.2009	02:10:00
M.F11.2009-41411-41425	M.F11.2009-1	m	LT	29.07.2009	02:20:00
M.F11.2009-41411-41425	M.F11.2009-1	f	ST	29.07.2009	02:20:00
M.F11.2009-41411-41425	M.F11.2009-1	m	CO	29.07.2009	02:30:00
M.F11.2009-41411-41425	M.F11.2009-1	f	ST	29.07.2009	02:30:00
M.F11.2009-41411-41425	M.F11.2009-1	m	CO	29.07.2009	02:40:00
M.F11.2009-41411-41425	M.F11.2009-1	f	ST	29.07.2009	02:40:00
M.F11.2009-41411-41425	M.F11.2009-1	m	CO	29.07.2009	02:50:00
M.F11.2009-41411-41425	M.F11.2009-1	f	ST	29.07.2009	02:50:00
M.F11.2009-41411-41425	M.F11.2009-1	m	CO	29.07.2009	03:00:00
M.F11.2009-41411-41425	M.F11.2009-1	f	ST	29.07.2009	03:00:00
M.F11.2009-41411-41425	M.F11.2009-1	m	CO	29.07.2009	03:10:00
M.F11.2009-41411-41425	M.F11.2009-1	f	ST	29.07.2009	03:10:00
M.F11.2009-41411-41425	M.F11.2009-1	m	CO	29.07.2009	03:20:00
M.F11.2009-41411-41425	M.F11.2009-1	f	ST	29.07.2009	03:20:00
M.F11.2009-41411-41425	M.F11.2009-1	m	CO	29.07.2009	03:30:00
M.F11.2009-41411-41425	M.F11.2009-1	f	CO	29.07.2009	03:30:00
M.F11.2009-41411-41425	M.F11.2009-1	m	CO	29.07.2009	03:40:00
M.F11.2009-41411-41425	M.F11.2009-1	f	CO	29.07.2009	03:40:00
M.F11.2009-41411-41425	M.F11.2009-1	m	ST	29.07.2009	03:50:00
M.F11.2009-41411-41425	M.F11.2009-1	f	CO	29.07.2009	03:50:00
M.F11.2009-41411-41425	M.F11.2009-1	m	ST	29.07.2009	04:00:00
M.F11.2009-41411-41425	M.F11.2009-1	f	ST	29.07.2009	04:00:00
M.F11.2009-41411-41425	M.F11.2009-1	m	ST	29.07.2009	04:10:00
M.F11.2009-41411-41425	M.F11.2009-1	f	ST	29.07.2009	04:10:00
M.F11.2009-41411-41425	M.F11.2009-1	m	ST	29.07.2009	04:20:00
M.F11.2009-41411-41425	M.F11.2009-1	f	ST	29.07.2009	04:20:00
M.F11.2009-41411-41425	M.F11.2009-1	m	ST	29.07.2009	04:30:00
M.F11.2009-41411-41425	M.F11.2009-1	f	ST	29.07.2009	04:30:00
M.F11.2009-41411-41425	M.F11.2009-1	m	ST	29.07.2009	04:40:00
M.F11.2009-41411-41425	M.F11.2009-1	f	ST	29.07.2009	04:40:00
M.F11.2009-41411-41425	M.F11.2009-1	m	ST	29.07.2009	04:50:00
M.F11.2009-41411-41425	M.F11.2009-1	f	ST	29.07.2009	04:50:00
M.F11.2009-41411-41425	M.F11.2009-1	m	ST	29.07.2009	05:00:00
M.F11.2009-41411-41425	M.F11.2009-1	f	ST	29.07.2009	05:00:00
M.F11.2009-41411-41425	M.F11.2009-1	m	CO	29.07.2009	05:10:00
M.F11.2009-41411-41425	M.F11.2009-1	f	ST	29.07.2009	05:10:00
M.F11.2009-41411-41425	M.F11.2009-1	m	CO	29.07.2009	05:20:00
M.F11.2009-41411-41425	M.F11.2009-1	f	ST	29.07.2009	05:20:00
M.F11.2009-41411-41425	M.F11.2009-1	m	CO	29.07.2009	05:30:00
M.F11.2009-41411-41425	M.F11.2009-1	f	ST	29.07.2009	05:30:00
M.F11.2009-41411-41425	M.F11.2009-1	m	CO	29.07.2009	05:40:00
M.F11.2009-41411-41425	M.F11.2009-1	f	ST	29.07.2009	05:40:00
M.F11.2009-41411-41425	M.F11.2009-1	m	ST	29.07.2009	05:50:00
M.F11.2009-41411-41425	M.F11.2009-1	f	CO	29.07.2009	05:50:00
M.F11.2009-41411-41425	M.F11.2009-1	m	ST	29.07.2009	06:00:00
M.F11.2009-41411-41425	M.F11.2009-1	f	CO	29.07.2009	06:00:00
M.F11.2009-41411-41425	M.F11.2009-1	m	ST	29.07.2009	06:10:00
M.F11.2009-41411-41425	M.F11.2009-1	f	CO	29.07.2009	06:10:00
M.F11.2009-41411-41425	M.F11.2009-1	m	ST	29.07.2009	06:20:00
M.F11.2009-41411-41425	M.F11.2009-1	f	CO	29.07.2009	06:20:00
M.F11.2009-41411-41425	M.F11.2009-1	m	ST	29.07.2009	06:30:00
M.F11.2009-41411-41425	M.F11.2009-1	f	CO	29.07.2009	06:30:00
M.F11.2009-41411-41425	M.F11.2009-1	m	CO	29.07.2009	06:40:00
M.F11.2009-41411-41425	M.F11.2009-1	f	CO	29.07.2009	06:40:00
M.F11.2009-41411-41425	M.F11.2009-1	m	CO	29.07.2009	06:50:00
M.F11.2009-41411-41425	M.F11.2009-1	f	CO	29.07.2009	06:50:00
M.F11.2009-41411-41425	M.F11.2009-1	m	CO	29.07.2009	07:00:00
M.F11.2009-41411-41425	M.F11.2009-1	f	CO	29.07.2009	07:00:00
M.F11.2009-41411-41425	M.F11.2009-1	m	CO	29.07.2009	07:10:00
M.F11.2009-41411-41425	M.F11.2009-1	f	CO	29.07.2009	07:10:00
M.F11.2009-41411-41425	M.F11.2009-1	m	CO	29.07.2009	07:20:00
M.F11.2009-41411-41425	M.F11.2009-1	f	CO	29.07.2009	07:20:00
M.F11.2009-41411-41425	M.F11.2009-1	m	CO	29.07.2009	07:30:00
M.F11.2009-41411-41425	M.F11.2009-1	f	CO	29.07.2009	07:30:00
M.F11.2009-41411-41425	M.F11.2009-1	m	CO	29.07.2009	07:40:00
M.F11.2009-41411-41425	M.F11.2009-1	f	CO	29.07.2009	07:40:00
M.F11.2009-41411-41425	M.F11.2009-1	m	CO	29.07.2009	07:50:00
M.F11.2009-41411-41425	M.F11.2009-1	f	CO	29.07.2009	07:50:00
M.F11.2009-41411-41425	M.F11.2009-1	m	CO	29.07.2009	08:00:00
M.F11.2009-41411-41425	M.F11.2009-1	f	CO	29.07.2009	08:00:00
M.F11.2009-41411-41425	M.F11.2009-1	m	CO	29.07.2009	08:10:00
M.F11.2009-41411-41425	M.F11.2009-1	f	CO	29.07.2009	08:10:00
M.F11.2009-41411-41425	M.F11.2009-1	m	CO	29.07.2009	08:20:00
M.F11.2009-41411-41425	M.F11.2009-1	f	CO	29.07.2009	08:20:00
M.F11.2009-41411-41425	M.F11.2009-2	m	CO	04.08.2009	08:30:00
M.F11.2009-41411-41425	M.F11.2009-2	f	CO	04.08.2009	08:30:00
M.F11.2009-41411-41425	M.F11.2009-2	m	CO	04.08.2009	08:40:00
M.F11.2009-41411-41425	M.F11.2009-2	f	CO	04.08.2009	08:40:00
M.F11.2009-41411-41425	M.F11.2009-2	m	CO	04.08.2009	08:50:00
M.F11.2009-41411-41425	M.F11.2009-2	f	CO	04.08.2009	08:50:00
M.F11.2009-41411-41425	M.F11.2009-2	m	CO	04.08.2009	09:00:00
M.F11.2009-41411-41425	M.F11.2009-2	f	CO	04.08.2009	09:00:00
M.F11.2009-41411-41425	M.F11.2009-2	m	CO	04.08.2009	09:10:00
M.F11.2009-41411-41425	M.F11.2009-2	f	CO	04.08.2009	09:10:00
M.F11.2009-41411-41425	M.F11.2009-2	m	CO	04.08.2009	09:20:00
M.F11.2009-41411-41425	M.F11.2009-2	f	CO	04.08.2009	09:20:00
M.F11.2009-41411-41425	M.F11.2009-2	m	CO	04.08.2009	09:30:00
M.F11.2009-41411-41425	M.F11.2009-2	f	CO	04.08.2009	09:30:00
M.F11.2009-41411-41425	M.F11.2009-2	m	CO	04.08.2009	09:40:00
M.F11.2009-41411-41425	M.F11.2009-2	f	CO	04.08.2009	09:40:00
M.F11.2009-41411-41425	M.F11.2009-2	m	CO	04.08.2009	09:50:00
M.F11.2009-41411-41425	M.F11.2009-2	f	CO	04.08.2009	09:50:00
M.F11.2009-41411-41425	M.F11.2009-2	m	CO	04.08.2009	10:00:00
M.F11.2009-41411-41425	M.F11.2009-2	f	CO	04.08.2009	10:00:00
M.F11.2009-41411-41425	M.F11.2009-2	m	CO	04.08.2009	10:10:00
M.F11.2009-41411-41425	M.F11.2009-2	f	CO	04.08.2009	10:10:00
M.F11.2009-41411-41425	M.F11.2009-2	m	ST	04.08.2009	10:20:00
M.F11.2009-41411-41425	M.F11.2009-2	f	CO	04.08.2009	10:20:00
M.F11.2009-41411-41425	M.F11.2009-2	m	ST	04.08.2009	10:30:00
M.F11.2009-41411-41425	M.F11.2009-2	f	CO	04.08.2009	10:30:00
M.F11.2009-41411-41425	M.F11.2009-2	m	ST	04.08.2009	10:40:00
M.F11.2009-41411-41425	M.F11.2009-2	f	CO	04.08.2009	10:40:00
M.F11.2009-41411-41425	M.F11.2009-2	m	ST	04.08.2009	10:50:00
M.F11.2009-41411-41425	M.F11.2009-2	f	CO	04.08.2009	10:50:00
M.F11.2009-41411-41425	M.F11.2009-2	m	ST	04.08.2009	11:00:00
M.F11.2009-41411-41425	M.F11.2009-2	f	CO	04.08.2009	11:00:00
M.F11.2009-41411-41425	M.F11.2009-2	m	ST	04.08.2009	11:10:00
M.F11.2009-41411-41425	M.F11.2009-2	f	CO	04.08.2009	11:10:00
M.F11.2009-41411-41425	M.F11.2009-2	m	ST	04.08.2009	11:20:00
M.F11.2009-41411-41425	M.F11.2009-2	f	CO	04.08.2009	11:20:00
M.F11.2009-41411-41425	M.F11.2009-2	m	ST	04.08.2009	11:30:00
M.F11.2009-41411-41425	M.F11.2009-2	f	CO	04.08.2009	11:30:00
M.F11.2009-41411-41425	M.F11.2009-2	m	ST	04.08.2009	11:40:00
M.F11.2009-41411-41425	M.F11.2009-2	f	CO	04.08.2009	11:40:00
M.F11.2009-41411-41425	M.F11.2009-2	m	CO	04.08.2009	11:50:00
M.F11.2009-41411-41425	M.F11.2009-2	f	CO	04.08.2009	11:50:00
M.F11.2009-41411-41425	M.F11.2009-2	m	CO	04.08.2009	12:00:00
M.F11.2009-41411-41425	M.F11.2009-2	f	CO	04.08.2009	12:00:00
M.F11.2009-41411-41425	M.F11.2009-2	m	CO	04.08.2009	12:10:00
M.F11.2009-41411-41425	M.F11.2009-2	f	CO	04.08.2009	12:10:00
M.F11.2009-41411-41425	M.F11.2009-2	m	CO	04.08.2009	12:20:00
M.F11.2009-41411-41425	M.F11.2009-2	f	CO	04.08.2009	12:20:00
M.F11.2009-41411-41425	M.F11.2009-2	m	CO	04.08.2009	12:30:00
M.F11.2009-41411-41425	M.F11.2009-2	f	CO	04.08.2009	12:30:00
M.F11.2009-41411-41425	M.F11.2009-2	m	CO	04.08.2009	12:40:00
M.F11.2009-41411-41425	M.F11.2009-2	f	CO	04.08.2009	12:40:00
M.F11.2009-41411-41425	M.F11.2009-2	m	CO	04.08.2009	12:50:00
M.F11.2009-41411-41425	M.F11.2009-2	f	CO	04.08.2009	12:50:00
M.F11.2009-41411-41425	M.F11.2009-2	m	CO	04.08.2009	13:00:00
M.F11.2009-41411-41425	M.F11.2009-2	f	CO	04.08.2009	13:00:00
M.F11.2009-41411-41425	M.F11.2009-2	m	CO	04.08.2009	13:10:00
M.F11.2009-41411-41425	M.F11.2009-2	f	CO	04.08.2009	13:10:00
M.F11.2009-41411-41425	M.F11.2009-2	m	CO	04.08.2009	13:20:00
M.F11.2009-41411-41425	M.F11.2009-2	f	CO	04.08.2009	13:20:00
M.F11.2009-41411-41425	M.F11.2009-2	m	CO	04.08.2009	13:30:00
M.F11.2009-41411-41425	M.F11.2009-2	f	CO	04.08.2009	13:30:00
M.F11.2009-41411-41425	M.F11.2009-2	m	CO	04.08.2009	13:40:00
M.F11.2009-41411-41425	M.F11.2009-2	f	CO	04.08.2009	13:40:00
M.F11.2009-41411-41425	M.F11.2009-2	m	CO	04.08.2009	13:50:00
M.F11.2009-41411-41425	M.F11.2009-2	f	CO	04.08.2009	13:50:00
M.F11.2009-41411-41425	M.F11.2009-2	m	CO	04.08.2009	14:00:00
M.F11.2009-41411-41425	M.F11.2009-2	f	CO	04.08.2009	14:00:00
M.F11.2009-41411-41425	M.F11.2009-2	m	CO	04.08.2009	14:10:00
M.F11.2009-41411-41425	M.F11.2009-2	f	CO	04.08.2009	14:10:00
M.F11.2009-41411-41425	M.F11.2009-2	m	CO	04.08.2009	14:20:00
M.F11.2009-41411-41425	M.F11.2009-2	f	CO	04.08.2009	14:20:00
M.F11.2009-41411-41425	M.F11.2009-2	m	ST	04.08.2009	14:30:00
M.F11.2009-41411-41425	M.F11.2009-2	f	CO	04.08.2009	14:30:00
M.F11.2009-41411-41425	M.F11.2009-2	m	ST	04.08.2009	14:40:00
M.F11.2009-41411-41425	M.F11.2009-2	f	CO	04.08.2009	14:40:00
M.F11.2009-41411-41425	M.F11.2009-2	m	ST	04.08.2009	14:50:00
M.F11.2009-41411-41425	M.F11.2009-2	f	CO	04.08.2009	14:50:00
M.F11.2009-41411-41425	M.F11.2009-2	m	ST	04.08.2009	15:00:00
M.F11.2009-41411-41425	M.F11.2009-2	f	CO	04.08.2009	15:00:00
M.F11.2009-41411-41425	M.F11.2009-2	m	ST	04.08.2009	15:10:00
M.F11.2009-41411-41425	M.F11.2009-2	f	CO	04.08.2009	15:10:00
M.F11.2009-41411-41425	M.F11.2009-2	m	ST	04.08.2009	15:20:00
M.F11.2009-41411-41425	M.F11.2009-2	f	CO	04.08.2009	15:20:00
M.F11.2009-41411-41425	M.F11.2009-2	m	CO	04.08.2009	15:30:00
M.F11.2009-41411-41425	M.F11.2009-2	f	CO	04.08.2009	15:30:00
M.F11.2009-41411-41425	M.F11.2009-2	m	CO	04.08.2009	15:40:00
M.F11.2009-41411-41425	M.F11.2009-2	f	CO	04.08.2009	15:40:00
M.F11.2009-41411-41425	M.F11.2009-2	m	ST	04.08.2009	15:50:00
M.F11.2009-41411-41425	M.F11.2009-2	f	CO	04.08.2009	15:50:00
M.F11.2009-41411-41425	M.F11.2009-2	m	ST	04.08.2009	16:00:00
M.F11.2009-41411-41425	M.F11.2009-2	f	CO	04.08.2009	16:00:00
M.F11.2009-41411-41425	M.F11.2009-2	m	ST	04.08.2009	16:10:00
M.F11.2009-41411-41425	M.F11.2009-2	f	CO	04.08.2009	16:10:00
M.F11.2009-41411-41425	M.F11.2009-2	m	ST	04.08.2009	16:20:00
M.F11.2009-41411-41425	M.F11.2009-2	f	CO	04.08.2009	16:20:00
M.F11.2009-41411-41425	M.F11.2009-2	m	ST	04.08.2009	16:30:00
M.F11.2009-41411-41425	M.F11.2009-2	f	CO	04.08.2009	16:30:00
M.F11.2009-41411-41425	M.F11.2009-2	m	ST	04.08.2009	16:40:00
M.F11.2009-41411-41425	M.F11.2009-2	f	CO	04.08.2009	16:40:00
M.F11.2009-41411-41425	M.F11.2009-2	m	CO	04.08.2009	16:50:00
M.F11.2009-41411-41425	M.F11.2009-2	f	CO	04.08.2009	16:50:00
M.F11.2009-41411-41425	M.F11.2009-2	m	CO	04.08.2009	17:00:00
M.F11.2009-41411-41425	M.F11.2009-2	f	CO	04.08.2009	17:00:00
M.F11.2009-41411-41425	M.F11.2009-2	m	CO	04.08.2009	17:10:00
M.F11.2009-41411-41425	M.F11.2009-2	f	ST	04.08.2009	17:10:00
M.F11.2009-41411-41425	M.F11.2009-2	m	CO	04.08.2009	17:20:00
M.F11.2009-41411-41425	M.F11.2009-2	f	ST	04.08.2009	17:20:00
M.F11.2009-41411-41425	M.F11.2009-2	m	ST	04.08.2009	17:30:00
M.F11.2009-41411-41425	M.F11.2009-2	f	ST	04.08.2009	17:30:00
M.F11.2009-41411-41425	M.F11.2009-2	m	ST	04.08.2009	17:40:00
M.F11.2009-41411-41425	M.F11.2009-2	f	ST	04.08.2009	17:40:00
M.F11.2009-41411-41425	M.F11.2009-2	m	ST	04.08.2009	17:50:00
M.F11.2009-41411-41425	M.F11.2009-2	f	ST	04.08.2009	17:50:00
M.F11.2009-41411-41425	M.F11.2009-2	m	ST	04.08.2009	18:00:00
M.F11.2009-41411-41425	M.F11.2009-2	f	ST	04.08.2009	18:00:00
M.F11.2009-41411-41425	M.F11.2009-2	m	ST	04.08.2009	18:10:00
M.F11.2009-41411-41425	M.F11.2009-2	f	ST	04.08.2009	18:10:00
M.F11.2009-41411-41425	M.F11.2009-2	m	ST	04.08.2009	18:20:00
M.F11.2009-41411-41425	M.F11.2009-2	f	ST	04.08.2009	18:20:00
M.F11.2009-41411-41425	M.F11.2009-2	m	ST	04.08.2009	18:30:00
M.F11.2009-41411-41425	M.F11.2009-2	f	ST	04.08.2009	18:30:00
M.F11.2009-41411-41425	M.F11.2009-2	m	ST	04.08.2009	18:40:00
M.F11.2009-41411-41425	M.F11.2009-2	f	CO	04.08.2009	18:40:00
M.F11.2009-41411-41425	M.F11.2009-2	m	ST	04.08.2009	18:50:00
M.F11.2009-41411-41425	M.F11.2009-2	f	ST	04.08.2009	18:50:00
M.F11.2009-41411-41425	M.F11.2009-2	m	ST	04.08.2009	19:00:00
M.F11.2009-41411-41425	M.F11.2009-2	f	ST	04.08.2009	19:00:00
M.F11.2009-41411-41425	M.F11.2009-2	m	ST	04.08.2009	19:10:00
M.F11.2009-41411-41425	M.F11.2009-2	f	ST	04.08.2009	19:10:00
M.F11.2009-41411-41425	M.F11.2009-2	m	ST	04.08.2009	19:20:00
M.F11.2009-41411-41425	M.F11.2009-2	f	ST	04.08.2009	19:20:00
M.F11.2009-41411-41425	M.F11.2009-2	m	ST	04.08.2009	19:30:00
M.F11.2009-41411-41425	M.F11.2009-2	f	ST	04.08.2009	19:30:00
M.F11.2009-41411-41425	M.F11.2009-2	m	ST	04.08.2009	19:40:00
M.F11.2009-41411-41425	M.F11.2009-2	f	ST	04.08.2009	19:40:00
M.F11.2009-41411-41425	M.F11.2009-2	m	ST	04.08.2009	19:50:00
M.F11.2009-41411-41425	M.F11.2009-2	f	ST	04.08.2009	19:50:00
M.F11.2009-41411-41425	M.F11.2009-2	m	ST	04.08.2009	20:00:00
M.F11.2009-41411-41425	M.F11.2009-2	f	ST	04.08.2009	20:00:00
M.F11.2009-41411-41425	M.F11.2009-2	m	ST	04.08.2009	20:10:00
M.F11.2009-41411-41425	M.F11.2009-2	f	ST	04.08.2009	20:10:00
M.F11.2009-41411-41425	M.F11.2009-2	m	ST	04.08.2009	20:20:00
M.F11.2009-41411-41425	M.F11.2009-2	f	ST	04.08.2009	20:20:00
M.F11.2009-41411-41425	M.F11.2009-2	m	ST	04.08.2009	20:30:00
M.F11.2009-41411-41425	M.F11.2009-2	f	CO	04.08.2009	20:30:00
M.F11.2009-41411-41425	M.F11.2009-2	m	ST	04.08.2009	20:40:00
M.F11.2009-41411-41425	M.F11.2009-2	f	CO	04.08.2009	20:40:00
M.F11.2009-41411-41425	M.F11.2009-2	m	ST	04.08.2009	20:50:00
M.F11.2009-41411-41425	M.F11.2009-2	f	ST	04.08.2009	20:50:00
M.F11.2009-41411-41425	M.F11.2009-2	m	ST	04.08.2009	21:00:00
M.F11.2009-41411-41425	M.F11.2009-2	f	ST	04.08.2009	21:00:00
M.F11.2009-41411-41425	M.F11.2009-2	m	ST	04.08.2009	21:10:00
M.F11.2009-41411-41425	M.F11.2009-2	f	ST	04.08.2009	21:10:00
M.F11.2009-41411-41425	M.F11.2009-2	m	ST	04.08.2009	21:20:00
M.F11.2009-41411-41425	M.F11.2009-2	f	ST	04.08.2009	21:20:00
M.F11.2009-41411-41425	M.F11.2009-2	m	ST	04.08.2009	21:30:00
M.F11.2009-41411-41425	M.F11.2009-2	f	ST	04.08.2009	21:30:00
M.F11.2009-41411-41425	M.F11.2009-2	m	ST	04.08.2009	21:40:00
M.F11.2009-41411-41425	M.F11.2009-2	f	ST	04.08.2009	21:40:00
M.F11.2009-41411-41425	M.F11.2009-2	m	ST	04.08.2009	21:50:00
M.F11.2009-41411-41425	M.F11.2009-2	f	ST	04.08.2009	21:50:00
M.F11.2009-41411-41425	M.F11.2009-2	m	CO	04.08.2009	22:00:00
M.F11.2009-41411-41425	M.F11.2009-2	f	ST	04.08.2009	22:00:00
M.F11.2009-41411-41425	M.F11.2009-2	m	CO	04.08.2009	22:10:00
M.F11.2009-41411-41425	M.F11.2009-2	f	ST	04.08.2009	22:10:00
M.F11.2009-41411-41425	M.F11.2009-2	m	CO	04.08.2009	22:20:00
M.F11.2009-41411-41425	M.F11.2009-2	f	CO	04.08.2009	22:20:00
M.F11.2009-41411-41425	M.F11.2009-2	m	CO	04.08.2009	22:30:00
M.F11.2009-41411-41425	M.F11.2009-2	f	CO	04.08.2009	22:30:00
M.F11.2009-41411-41425	M.F11.2009-2	m	LT	04.08.2009	22:40:00
M.F11.2009-41411-41425	M.F11.2009-2	f	CO	04.08.2009	22:40:00
M.F11.2009-41411-41425	M.F11.2009-2	m	LT	04.08.2009	22:50:00
M.F11.2009-41411-41425	M.F11.2009-2	f	CO	04.08.2009	22:50:00
M.F11.2009-41411-41425	M.F11.2009-2	m	LT	04.08.2009	23:00:00
M.F11.2009-41411-41425	M.F11.2009-2	f	ST	04.08.2009	23:00:00
M.F11.2009-41411-41425	M.F11.2009-2	m	LT	04.08.2009	23:10:00
M.F11.2009-41411-41425	M.F11.2009-2	f	ST	04.08.2009	23:10:00
M.F11.2009-41411-41425	M.F11.2009-2	m	LT	04.08.2009	23:20:00
M.F11.2009-41411-41425	M.F11.2009-2	f	ST	04.08.2009	23:20:00
M.F11.2009-41411-41425	M.F11.2009-2	m	LT	04.08.2009	23:30:00
M.F11.2009-41411-41425	M.F11.2009-2	f	ST	04.08.2009	23:30:00
M.F11.2009-41411-41425	M.F11.2009-2	m	LT	04.08.2009	23:40:00
M.F11.2009-41411-41425	M.F11.2009-2	f	ST	04.08.2009	23:40:00
M.F11.2009-41411-41425	M.F11.2009-2	m	LT	04.08.2009	23:50:00
M.F11.2009-41411-41425	M.F11.2009-2	f	ST	04.08.2009	23:50:00
M.F11.2009-41411-41425	M.F11.2009-2	m	LT	04.08.2009	00:00:00
M.F11.2009-41411-41425	M.F11.2009-2	f	ST	04.08.2009	00:00:00
M.F11.2009-41411-41425	M.F11.2009-2	m	LT	04.08.2009	00:10:00
M.F11.2009-41411-41425	M.F11.2009-2	f	ST	04.08.2009	00:10:00
M.F11.2009-41411-41425	M.F11.2009-2	m	LT	04.08.2009	00:20:00
M.F11.2009-41411-41425	M.F11.2009-2	f	ST	04.08.2009	00:20:00
M.F11.2009-41411-41425	M.F11.2009-2	m	LT	04.08.2009	00:30:00
M.F11.2009-41411-41425	M.F11.2009-2	f	ST	04.08.2009	00:30:00
M.F11.2009-41411-41425	M.F11.2009-2	m	LT	04.08.2009	00:40:00
M.F11.2009-41411-41425	M.F11.2009-2	f	ST	04.08.2009	00:40:00
M.F11.2009-41411-41425	M.F11.2009-2	m	LT	04.08.2009	00:50:00
M.F11.2009-41411-41425	M.F11.2009-2	f	CO	04.08.2009	00:50:00
M.F11.2009-41411-41425	M.F11.2009-2	m	LT	04.08.2009	01:00:00
M.F11.2009-41411-41425	M.F11.2009-2	f	CO	04.08.2009	01:00:00
M.F11.2009-41411-41425	M.F11.2009-2	m	LT	04.08.2009	01:10:00
M.F11.2009-41411-41425	M.F11.2009-2	f	CO	04.08.2009	01:10:00
M.F11.2009-41411-41425	M.F11.2009-2	m	LT	04.08.2009	01:20:00
M.F11.2009-41411-41425	M.F11.2009-2	f	CO	04.08.2009	01:20:00
M.F11.2009-41411-41425	M.F11.2009-2	m	LT	04.08.2009	01:30:00
M.F11.2009-41411-41425	M.F11.2009-2	f	CO	04.08.2009	01:30:00
M.F11.2009-41411-41425	M.F11.2009-2	m	LT	04.08.2009	01:40:00
M.F11.2009-41411-41425	M.F11.2009-2	f	ST	04.08.2009	01:40:00
M.F11.2009-41411-41425	M.F11.2009-2	m	LT	04.08.2009	01:50:00
M.F11.2009-41411-41425	M.F11.2009-2	f	ST	04.08.2009	01:50:00
M.F11.2009-41411-41425	M.F11.2009-2	m	LT	04.08.2009	02:00:00
M.F11.2009-41411-41425	M.F11.2009-2	f	ST	04.08.2009	02:00:00
M.F11.2009-41411-41425	M.F11.2009-2	m	LT	04.08.2009	02:10:00
M.F11.2009-41411-41425	M.F11.2009-2	f	ST	04.08.2009	02:10:00
M.F11.2009-41411-41425	M.F11.2009-2	m	LT	04.08.2009	02:20:00
M.F11.2009-41411-41425	M.F11.2009-2	f	ST	04.08.2009	02:20:00
M.F11.2009-41411-41425	M.F11.2009-2	m	LT	04.08.2009	02:30:00
M.F11.2009-41411-41425	M.F11.2009-2	f	ST	04.08.2009	02:30:00
M.F11.2009-41411-41425	M.F11.2009-2	m	LT	04.08.2009	02:40:00
M.F11.2009-41411-41425	M.F11.2009-2	f	ST	04.08.2009	02:40:00
M.F11.2009-41411-41425	M.F11.2009-2	m	LT	04.08.2009	02:50:00
M.F11.2009-41411-41425	M.F11.2009-2	f	ST	04.08.2009	02:50:00
M.F11.2009-41411-41425	M.F11.2009-2	m	LT	04.08.2009	03:00:00
M.F11.2009-41411-41425	M.F11.2009-2	f	ST	04.08.2009	03:00:00
M.F11.2009-41411-41425	M.F11.2009-2	m	LT	04.08.2009	03:10:00
M.F11.2009-41411-41425	M.F11.2009-2	f	ST	04.08.2009	03:10:00
M.F11.2009-41411-41425	M.F11.2009-2	m	LT	04.08.2009	03:20:00
M.F11.2009-41411-41425	M.F11.2009-2	f	ST	04.08.2009	03:20:00
M.F11.2009-41411-41425	M.F11.2009-2	m	LT	04.08.2009	03:30:00
M.F11.2009-41411-41425	M.F11.2009-2	f	ST	04.08.2009	03:30:00
M.F11.2009-41411-41425	M.F11.2009-2	m	LT	04.08.2009	03:40:00
M.F11.2009-41411-41425	M.F11.2009-2	f	ST	04.08.2009	03:40:00
M.F11.2009-41411-41425	M.F11.2009-2	m	LT	04.08.2009	03:50:00
M.F11.2009-41411-41425	M.F11.2009-2	f	ST	04.08.2009	03:50:00
M.F11.2009-41411-41425	M.F11.2009-2	m	LT	04.08.2009	04:00:00
M.F11.2009-41411-41425	M.F11.2009-2	f	ST	04.08.2009	04:00:00
M.F11.2009-41411-41425	M.F11.2009-2	m	LT	04.08.2009	04:10:00
M.F11.2009-41411-41425	M.F11.2009-2	f	CO	04.08.2009	04:10:00
M.F11.2009-41411-41425	M.F11.2009-2	m	LT	04.08.2009	04:20:00
M.F11.2009-41411-41425	M.F11.2009-2	f	CO	04.08.2009	04:20:00
M.F11.2009-41411-41425	M.F11.2009-2	m	LT	04.08.2009	04:30:00
M.F11.2009-41411-41425	M.F11.2009-2	f	CO	04.08.2009	04:30:00
M.F11.2009-41411-41425	M.F11.2009-2	m	LT	04.08.2009	04:40:00
M.F11.2009-41411-41425	M.F11.2009-2	f	CO	04.08.2009	04:40:00
M.F11.2009-41411-41425	M.F11.2009-2	m	LT	04.08.2009	04:50:00
M.F11.2009-41411-41425	M.F11.2009-2	f	CO	04.08.2009	04:50:00
M.F11.2009-41411-41425	M.F11.2009-2	m	LT	04.08.2009	05:00:00
M.F11.2009-41411-41425	M.F11.2009-2	f	CO	04.08.2009	05:00:00
M.F11.2009-41411-41425	M.F11.2009-2	m	LT	04.08.2009	05:10:00
M.F11.2009-41411-41425	M.F11.2009-2	f	CO	04.08.2009	05:10:00
M.F11.2009-41411-41425	M.F11.2009-2	m	LT	04.08.2009	05:20:00
M.F11.2009-41411-41425	M.F11.2009-2	f	CO	04.08.2009	05:20:00
M.F11.2009-41411-41425	M.F11.2009-2	m	LT	04.08.2009	05:30:00
M.F11.2009-41411-41425	M.F11.2009-2	f	CO	04.08.2009	05:30:00
M.F11.2009-41411-41425	M.F11.2009-2	m	LT	04.08.2009	05:40:00
M.F11.2009-41411-41425	M.F11.2009-2	f	CO	04.08.2009	05:40:00
M.F11.2009-41411-41425	M.F11.2009-2	m	LT	04.08.2009	05:50:00
M.F11.2009-41411-41425	M.F11.2009-2	f	CO	04.08.2009	05:50:00
M.F11.2009-41411-41425	M.F11.2009-2	m	LT	04.08.2009	06:00:00
M.F11.2009-41411-41425	M.F11.2009-2	f	CO	04.08.2009	06:00:00
M.F11.2009-41411-41425	M.F11.2009-2	m	LT	04.08.2009	06:10:00
M.F11.2009-41411-41425	M.F11.2009-2	f	LT	04.08.2009	06:10:00
M.F11.2009-41411-41425	M.F11.2009-2	m	LT	04.08.2009	06:20:00
M.F11.2009-41411-41425	M.F11.2009-2	f	LT	04.08.2009	06:20:00
M.F11.2009-41411-41425	M.F11.2009-2	m	LT	04.08.2009	06:30:00
M.F11.2009-41411-41425	M.F11.2009-2	f	LT	04.08.2009	06:30:00
M.F11.2009-41411-41425	M.F11.2009-2	m	LT	04.08.2009	06:40:00
M.F11.2009-41411-41425	M.F11.2009-2	f	LT	04.08.2009	06:40:00
M.F11.2009-41411-41425	M.F11.2009-2	m	LT	04.08.2009	06:50:00
M.F11.2009-41411-41425	M.F11.2009-2	f	LT	04.08.2009	06:50:00
M.F11.2009-41411-41425	M.F11.2009-2	m	LT	04.08.2009	07:00:00
M.F11.2009-41411-41425	M.F11.2009-2	f	LT	04.08.2009	07:00:00
M.F11.2009-41411-41425	M.F11.2009-2	m	LT	04.08.2009	07:10:00
M.F11.2009-41411-41425	M.F11.2009-2	f	LT	04.08.2009	07:10:00
M.F11.2009-41411-41425	M.F11.2009-2	m	LT	04.08.2009	07:20:00
M.F11.2009-41411-41425	M.F11.2009-2	f	LT	04.08.2009	07:20:00
M.F11.2009-41411-41425	M.F11.2009-2	m	LT	05.08.2009	07:30:00
M.F11.2009-41411-41425	M.F11.2009-2	f	LT	05.08.2009	07:30:00
M.F11.2009-41411-41425	M.F11.2009-2	m	LT	05.08.2009	07:40:00
M.F11.2009-41411-41425	M.F11.2009-2	f	LT	05.08.2009	07:40:00
M.F11.2009-41411-41425	M.F11.2009-2	m	LT	05.08.2009	07:50:00
M.F11.2009-41411-41425	M.F11.2009-2	f	LT	05.08.2009	07:50:00
M.F11.2009-41411-41425	M.F11.2009-2	m	LT	05.08.2009	08:00:00
M.F11.2009-41411-41425	M.F11.2009-2	f	LT	05.08.2009	08:00:00
M.F11.2009-41411-41425	M.F11.2009-2	m	LT	05.08.2009	08:10:00
M.F11.2009-41411-41425	M.F11.2009-2	f	LT	05.08.2009	08:10:00
M.F11.2009-41411-41425	M.F11.2009-2	m	LT	05.08.2009	08:20:00
M.F11.2009-41411-41425	M.F11.2009-2	f	LT	05.08.2009	08:20:00
M.F11.2009-41411-41425	M.F11.2009-2	m	LT	05.08.2009	08:30:00
M.F11.2009-41411-41425	M.F11.2009-2	f	LT	05.08.2009	08:30:00
M.F11.2009-41411-41425	M.F11.2009-2	m	LT	05.08.2009	08:40:00
M.F11.2009-41411-41425	M.F11.2009-2	f	LT	05.08.2009	08:40:00
M.F11.2009-41411-41425	M.F11.2009-2	m	LT	05.08.2009	08:50:00
M.F11.2009-41411-41425	M.F11.2009-2	f	LT	05.08.2009	08:50:00
M.F11.2009-41411-41425	M.F11.2009-2	m	LT	05.08.2009	09:00:00
M.F11.2009-41411-41425	M.F11.2009-2	f	LT	05.08.2009	09:00:00
M.F11.2009-41411-41425	M.F11.2009-2	m	LT	05.08.2009	09:10:00
M.F11.2009-41411-41425	M.F11.2009-2	f	LT	05.08.2009	09:10:00
M.F11.2009-41411-41425	M.F11.2009-2	m	LT	05.08.2009	09:20:00
M.F11.2009-41411-41425	M.F11.2009-2	f	LT	05.08.2009	09:20:00
M.F11.2009-41411-41425	M.F11.2009-2	m	LT	05.08.2009	09:30:00
M.F11.2009-41411-41425	M.F11.2009-2	f	LT	05.08.2009	09:30:00
M.F11.2009-41411-41425	M.F11.2009-2	m	LT	05.08.2009	09:40:00
M.F11.2009-41411-41425	M.F11.2009-2	f	LT	05.08.2009	09:40:00
M.F11.2009-41411-41425	M.F11.2009-2	m	LT	05.08.2009	09:50:00
M.F11.2009-41411-41425	M.F11.2009-2	f	LT	05.08.2009	09:50:00
M.F11.2009-41411-41425	M.F11.2009-2	m	LT	05.08.2009	10:00:00
M.F11.2009-41411-41425	M.F11.2009-2	f	LT	05.08.2009	10:00:00
M.F11.2009-41411-41425	M.F11.2009-2	m	LT	05.08.2009	10:10:00
M.F11.2009-41411-41425	M.F11.2009-2	f	LT	05.08.2009	10:10:00
M.F11.2009-41411-41425	M.F11.2009-2	m	LT	05.08.2009	10:20:00
M.F11.2009-41411-41425	M.F11.2009-2	f	LT	05.08.2009	10:20:00
M.F11.2009-41411-41425	M.F11.2009-2	m	LT	05.08.2009	10:30:00
M.F11.2009-41411-41425	M.F11.2009-2	f	LT	05.08.2009	10:30:00
M.F11.2009-41411-41425	M.F11.2009-2	m	LT	05.08.2009	10:40:00
M.F11.2009-41411-41425	M.F11.2009-2	f	LT	05.08.2009	10:40:00
M.F11.2009-41411-41425	M.F11.2009-2	m	LT	05.08.2009	10:50:00
M.F11.2009-41411-41425	M.F11.2009-2	f	LT	05.08.2009	10:50:00
M.F11.2009-41411-41425	M.F11.2009-2	m	LT	05.08.2009	11:00:00
M.F11.2009-41411-41425	M.F11.2009-2	f	LT	05.08.2009	11:00:00
M.F11.2009-41411-41425	M.F11.2009-2	m	LT	05.08.2009	11:10:00
M.F11.2009-41411-41425	M.F11.2009-2	f	LT	05.08.2009	11:10:00
M.F11.2009-41411-41425	M.F11.2009-2	m	LT	05.08.2009	11:20:00
M.F11.2009-41411-41425	M.F11.2009-2	f	LT	05.08.2009	11:20:00
M.F11.2009-41411-41425	M.F11.2009-2	m	CO	05.08.2009	11:30:00
M.F11.2009-41411-41425	M.F11.2009-2	f	LT	05.08.2009	11:30:00
M.F11.2009-41411-41425	M.F11.2009-2	m	CO	05.08.2009	11:40:00
M.F11.2009-41411-41425	M.F11.2009-2	f	LT	05.08.2009	11:40:00
M.F11.2009-41411-41425	M.F11.2009-2	m	CO	05.08.2009	11:50:00
M.F11.2009-41411-41425	M.F11.2009-2	f	LT	05.08.2009	11:50:00
M.F11.2009-41411-41425	M.F11.2009-2	m	CO	05.08.2009	12:00:00
M.F11.2009-41411-41425	M.F11.2009-2	f	LT	05.08.2009	12:00:00
M.F11.2009-41411-41425	M.F11.2009-2	m	CO	05.08.2009	12:10:00
M.F11.2009-41411-41425	M.F11.2009-2	f	LT	05.08.2009	12:10:00
M.F11.2009-41411-41425	M.F11.2009-2	m	CO	05.08.2009	12:20:00
M.F11.2009-41411-41425	M.F11.2009-2	f	LT	05.08.2009	12:20:00
M.F11.2009-41411-41425	M.F11.2009-2	m	CO	05.08.2009	12:30:00
M.F11.2009-41411-41425	M.F11.2009-2	f	LT	05.08.2009	12:30:00
M.F11.2009-41411-41425	M.F11.2009-2	m	ST	05.08.2009	12:40:00
M.F11.2009-41411-41425	M.F11.2009-2	f	LT	05.08.2009	12:40:00
M.F11.2009-41411-41425	M.F11.2009-2	m	ST	05.08.2009	12:50:00
M.F11.2009-41411-41425	M.F11.2009-2	f	LT	05.08.2009	12:50:00
M.F11.2009-41411-41425	M.F11.2009-2	m	ST	05.08.2009	13:00:00
M.F11.2009-41411-41425	M.F11.2009-2	f	LT	05.08.2009	13:00:00
M.F11.2009-41411-41425	M.F11.2009-2	m	ST	05.08.2009	13:10:00
M.F11.2009-41411-41425	M.F11.2009-2	f	LT	05.08.2009	13:10:00
M.F11.2009-41411-41425	M.F11.2009-2	m	ST	05.08.2009	13:20:00
M.F11.2009-41411-41425	M.F11.2009-2	f	LT	05.08.2009	13:20:00
M.F11.2009-41411-41425	M.F11.2009-2	m	ST	05.08.2009	13:30:00
M.F11.2009-41411-41425	M.F11.2009-2	f	LT	05.08.2009	13:30:00
M.F11.2009-41411-41425	M.F11.2009-2	m	CO	05.08.2009	13:40:00
M.F11.2009-41411-41425	M.F11.2009-2	f	LT	05.08.2009	13:40:00
M.F11.2009-41411-41425	M.F11.2009-2	m	CO	05.08.2009	13:50:00
M.F11.2009-41411-41425	M.F11.2009-2	f	LT	05.08.2009	13:50:00
M.F11.2009-41411-41425	M.F11.2009-2	m	CO	05.08.2009	14:00:00
M.F11.2009-41411-41425	M.F11.2009-2	f	LT	05.08.2009	14:00:00
M.F11.2009-41411-41425	M.F11.2009-2	m	CO	05.08.2009	14:10:00
M.F11.2009-41411-41425	M.F11.2009-2	f	LT	05.08.2009	14:10:00
M.F11.2009-41411-41425	M.F11.2009-2	m	CO	05.08.2009	14:20:00
M.F11.2009-41411-41425	M.F11.2009-2	f	LT	05.08.2009	14:20:00
M.F11.2009-41411-41425	M.F11.2009-2	m	CO	05.08.2009	14:30:00
M.F11.2009-41411-41425	M.F11.2009-2	f	LT	05.08.2009	14:30:00
M.F11.2009-41411-41425	M.F11.2009-2	m	CO	05.08.2009	14:40:00
M.F11.2009-41411-41425	M.F11.2009-2	f	LT	05.08.2009	14:40:00
M.F11.2009-41411-41425	M.F11.2009-2	m	CO	05.08.2009	14:50:00
M.F11.2009-41411-41425	M.F11.2009-2	f	LT	05.08.2009	14:50:00
M.F11.2009-41411-41425	M.F11.2009-2	m	CO	05.08.2009	15:00:00
M.F11.2009-41411-41425	M.F11.2009-2	f	LT	05.08.2009	15:00:00
M.F11.2009-41411-41425	M.F11.2009-2	m	CO	05.08.2009	15:10:00
M.F11.2009-41411-41425	M.F11.2009-2	f	LT	05.08.2009	15:10:00
M.F11.2009-41411-41425	M.F11.2009-2	m	CO	05.08.2009	15:20:00
M.F11.2009-41411-41425	M.F11.2009-2	f	LT	05.08.2009	15:20:00
M.F11.2009-41411-41425	M.F11.2009-2	m	CO	05.08.2009	15:30:00
M.F11.2009-41411-41425	M.F11.2009-2	f	LT	05.08.2009	15:30:00
M.F11.2009-41411-41425	M.F11.2009-2	m	CO	05.08.2009	15:40:00
M.F11.2009-41411-41425	M.F11.2009-2	f	LT	05.08.2009	15:40:00
M.F11.2009-41411-41425	M.F11.2009-2	m	CO	05.08.2009	15:50:00
M.F11.2009-41411-41425	M.F11.2009-2	f	LT	05.08.2009	15:50:00
M.F11.2009-41411-41425	M.F11.2009-2	m	CO	05.08.2009	16:00:00
M.F11.2009-41411-41425	M.F11.2009-2	f	LT	05.08.2009	16:00:00
M.F11.2009-41411-41425	M.F11.2009-2	m	CO	05.08.2009	16:10:00
M.F11.2009-41411-41425	M.F11.2009-2	f	LT	05.08.2009	16:10:00
M.F11.2009-41411-41425	M.F11.2009-2	m	CO	05.08.2009	16:20:00
M.F11.2009-41411-41425	M.F11.2009-2	f	LT	05.08.2009	16:20:00
M.F11.2009-41411-41425	M.F11.2009-2	m	CO	05.08.2009	16:30:00
M.F11.2009-41411-41425	M.F11.2009-2	f	LT	05.08.2009	16:30:00
M.F11.2009-41411-41425	M.F11.2009-2	m	CO	05.08.2009	16:40:00
M.F11.2009-41411-41425	M.F11.2009-2	f	LT	05.08.2009	16:40:00
M.F11.2009-41411-41425	M.F11.2009-2	m	CO	05.08.2009	16:50:00
M.F11.2009-41411-41425	M.F11.2009-2	f	LT	05.08.2009	16:50:00
M.F11.2009-41411-41425	M.F11.2009-2	m	ST	05.08.2009	17:00:00
M.F11.2009-41411-41425	M.F11.2009-2	f	LT	05.08.2009	17:00:00
M.F11.2009-41411-41425	M.F11.2009-2	m	ST	05.08.2009	17:10:00
M.F11.2009-41411-41425	M.F11.2009-2	f	LT	05.08.2009	17:10:00
M.F11.2009-41411-41425	M.F11.2009-2	m	ST	05.08.2009	17:20:00
M.F11.2009-41411-41425	M.F11.2009-2	f	LT	05.08.2009	17:20:00
M.F11.2009-41411-41425	M.F11.2009-2	m	ST	05.08.2009	17:30:00
M.F11.2009-41411-41425	M.F11.2009-2	f	LT	05.08.2009	17:30:00
M.F11.2009-41411-41425	M.F11.2009-2	m	ST	05.08.2009	17:40:00
M.F11.2009-41411-41425	M.F11.2009-2	f	LT	05.08.2009	17:40:00
M.F11.2009-41411-41425	M.F11.2009-2	m	ST	05.08.2009	17:50:00
M.F11.2009-41411-41425	M.F11.2009-2	f	LT	05.08.2009	17:50:00
M.F11.2009-41411-41425	M.F11.2009-2	m	ST	05.08.2009	18:00:00
M.F11.2009-41411-41425	M.F11.2009-2	f	LT	05.08.2009	18:00:00
M.F11.2009-41411-41425	M.F11.2009-2	m	ST	05.08.2009	18:10:00
M.F11.2009-41411-41425	M.F11.2009-2	f	LT	05.08.2009	18:10:00
M.F11.2009-41411-41425	M.F11.2009-2	m	ST	05.08.2009	18:20:00
M.F11.2009-41411-41425	M.F11.2009-2	f	LT	05.08.2009	18:20:00
M.F11.2009-41411-41425	M.F11.2009-2	m	ST	05.08.2009	18:30:00
M.F11.2009-41411-41425	M.F11.2009-2	f	LT	05.08.2009	18:30:00
M.F11.2009-41411-41425	M.F11.2009-2	m	CO	05.08.2009	18:40:00
M.F11.2009-41411-41425	M.F11.2009-2	f	LT	05.08.2009	18:40:00
M.F11.2009-41411-41425	M.F11.2009-2	m	CO	05.08.2009	18:50:00
M.F11.2009-41411-41425	M.F11.2009-2	f	LT	05.08.2009	18:50:00
M.F11.2009-41411-41425	M.F11.2009-2	m	CO	05.08.2009	19:00:00
M.F11.2009-41411-41425	M.F11.2009-2	f	LT	05.08.2009	19:00:00
M.F11.2009-41411-41425	M.F11.2009-2	m	CO	05.08.2009	19:10:00
M.F11.2009-41411-41425	M.F11.2009-2	f	LT	05.08.2009	19:10:00
M.F11.2009-41411-41425	M.F11.2009-2	m	CO	05.08.2009	19:20:00
M.F11.2009-41411-41425	M.F11.2009-2	f	LT	05.08.2009	19:20:00
M.F11.2009-41411-41425	M.F11.2009-2	m	CO	05.08.2009	19:30:00
M.F11.2009-41411-41425	M.F11.2009-2	f	LT	05.08.2009	19:30:00
M.F11.2009-41411-41425	M.F11.2009-2	m	CO	05.08.2009	19:40:00
M.F11.2009-41411-41425	M.F11.2009-2	f	LT	05.08.2009	19:40:00
M.F11.2009-41411-41425	M.F11.2009-2	m	CO	05.08.2009	19:50:00
M.F11.2009-41411-41425	M.F11.2009-2	f	LT	05.08.2009	19:50:00
M.F11.2009-41411-41425	M.F11.2009-2	m	ST	05.08.2009	20:00:00
M.F11.2009-41411-41425	M.F11.2009-2	f	LT	05.08.2009	20:00:00
M.F11.2009-41411-41425	M.F11.2009-2	m	ST	05.08.2009	20:10:00
M.F11.2009-41411-41425	M.F11.2009-2	f	LT	05.08.2009	20:10:00
M.F11.2009-41411-41425	M.F11.2009-2	m	ST	05.08.2009	20:20:00
M.F11.2009-41411-41425	M.F11.2009-2	f	LT	05.08.2009	20:20:00
M.F11.2009-41411-41425	M.F11.2009-2	m	ST	05.08.2009	20:30:00
M.F11.2009-41411-41425	M.F11.2009-2	f	LT	05.08.2009	20:30:00
M.F11.2009-41411-41425	M.F11.2009-2	m	ST	05.08.2009	20:40:00
M.F11.2009-41411-41425	M.F11.2009-2	f	LT	05.08.2009	20:40:00
M.F11.2009-41411-41425	M.F11.2009-2	m	ST	05.08.2009	20:50:00
M.F11.2009-41411-41425	M.F11.2009-2	f	LT	05.08.2009	20:50:00
M.F11.2009-41411-41425	M.F11.2009-2	m	ST	05.08.2009	21:00:00
M.F11.2009-41411-41425	M.F11.2009-2	f	LT	05.08.2009	21:00:00
M.F11.2009-41411-41425	M.F11.2009-2	m	ST	05.08.2009	21:10:00
M.F11.2009-41411-41425	M.F11.2009-2	f	LT	05.08.2009	21:10:00
M.F11.2009-41411-41425	M.F11.2009-2	m	CO	05.08.2009	21:20:00
M.F11.2009-41411-41425	M.F11.2009-2	f	LT	05.08.2009	21:20:00
M.F11.2009-41411-41425	M.F11.2009-2	m	CO	05.08.2009	21:30:00
M.F11.2009-41411-41425	M.F11.2009-2	f	LT	05.08.2009	21:30:00
M.F11.2009-41411-41425	M.F11.2009-2	m	CO	05.08.2009	21:40:00
M.F11.2009-41411-41425	M.F11.2009-2	f	LT	05.08.2009	21:40:00
M.F11.2009-41411-41425	M.F11.2009-2	m	CO	05.08.2009	21:50:00
M.F11.2009-41411-41425	M.F11.2009-2	f	CO	05.08.2009	21:50:00
M.F11.2009-41411-41425	M.F11.2009-2	m	CO	05.08.2009	22:00:00
M.F11.2009-41411-41425	M.F11.2009-2	f	CO	05.08.2009	22:00:00
M.F11.2009-41411-41425	M.F11.2009-2	m	CO	05.08.2009	22:10:00
M.F11.2009-41411-41425	M.F11.2009-2	f	CO	05.08.2009	22:10:00
M.F11.2009-41411-41425	M.F11.2009-2	m	CO	05.08.2009	22:20:00
M.F11.2009-41411-41425	M.F11.2009-2	f	ST	05.08.2009	22:20:00
M.F11.2009-41411-41425	M.F11.2009-2	m	CO	05.08.2009	22:30:00
M.F11.2009-41411-41425	M.F11.2009-2	f	ST	05.08.2009	22:30:00
M.F11.2009-41411-41425	M.F11.2009-2	m	CO	05.08.2009	22:40:00
M.F11.2009-41411-41425	M.F11.2009-2	f	ST	05.08.2009	22:40:00
M.F11.2009-41411-41425	M.F11.2009-2	m	CO	05.08.2009	22:50:00
M.F11.2009-41411-41425	M.F11.2009-2	f	ST	05.08.2009	22:50:00
M.F11.2009-41411-41425	M.F11.2009-2	m	CO	05.08.2009	23:00:00
M.F11.2009-41411-41425	M.F11.2009-2	f	ST	05.08.2009	23:00:00
M.F11.2009-41411-41425	M.F11.2009-2	m	CO	05.08.2009	23:10:00
M.F11.2009-41411-41425	M.F11.2009-2	f	ST	05.08.2009	23:10:00
M.F11.2009-41411-41425	M.F11.2009-2	m	CO	05.08.2009	23:20:00
M.F11.2009-41411-41425	M.F11.2009-2	f	ST	05.08.2009	23:20:00
M.F11.2009-41411-41425	M.F11.2009-2	m	CO	05.08.2009	23:30:00
M.F11.2009-41411-41425	M.F11.2009-2	f	ST	05.08.2009	23:30:00
M.F11.2009-41411-41425	M.F11.2009-2	m	CO	05.08.2009	23:40:00
M.F11.2009-41411-41425	M.F11.2009-2	f	CO	05.08.2009	23:40:00
M.F11.2009-41411-41425	M.F11.2009-2	m	CO	05.08.2009	23:50:00
M.F11.2009-41411-41425	M.F11.2009-2	f	CO	05.08.2009	23:50:00
M.F11.2009-41411-41425	M.F11.2009-2	m	CO	05.08.2009	00:00:00
M.F11.2009-41411-41425	M.F11.2009-2	f	ST	05.08.2009	00:00:00
M.F11.2009-41411-41425	M.F11.2009-2	m	CO	05.08.2009	00:10:00
M.F11.2009-41411-41425	M.F11.2009-2	f	ST	05.08.2009	00:10:00
M.F11.2009-41411-41425	M.F11.2009-2	m	CO	05.08.2009	00:20:00
M.F11.2009-41411-41425	M.F11.2009-2	f	ST	05.08.2009	00:20:00
M.F11.2009-41411-41425	M.F11.2009-2	m	CO	05.08.2009	00:30:00
M.F11.2009-41411-41425	M.F11.2009-2	f	ST	05.08.2009	00:30:00
M.F11.2009-41411-41425	M.F11.2009-2	m	CO	05.08.2009	00:40:00
M.F11.2009-41411-41425	M.F11.2009-2	f	ST	05.08.2009	00:40:00
M.F11.2009-41411-41425	M.F11.2009-2	m	CO	05.08.2009	00:50:00
M.F11.2009-41411-41425	M.F11.2009-2	f	ST	05.08.2009	00:50:00
M.F11.2009-41411-41425	M.F11.2009-2	m	CO	05.08.2009	01:00:00
M.F11.2009-41411-41425	M.F11.2009-2	f	ST	05.08.2009	01:00:00
M.F11.2009-41411-41425	M.F11.2009-2	m	CO	05.08.2009	01:10:00
M.F11.2009-41411-41425	M.F11.2009-2	f	ST	05.08.2009	01:10:00
M.F11.2009-41411-41425	M.F11.2009-2	m	CO	05.08.2009	01:20:00
M.F11.2009-41411-41425	M.F11.2009-2	f	ST	05.08.2009	01:20:00
M.F11.2009-41411-41425	M.F11.2009-2	m	CO	05.08.2009	01:30:00
M.F11.2009-41411-41425	M.F11.2009-2	f	ST	05.08.2009	01:30:00
M.F11.2009-41411-41425	M.F11.2009-2	m	CO	05.08.2009	01:40:00
M.F11.2009-41411-41425	M.F11.2009-2	f	ST	05.08.2009	01:40:00
M.F11.2009-41411-41425	M.F11.2009-2	m	CO	05.08.2009	01:50:00
M.F11.2009-41411-41425	M.F11.2009-2	f	CO	05.08.2009	01:50:00
M.F11.2009-41411-41425	M.F11.2009-2	m	CO	05.08.2009	01:00:00
M.F11.2009-41411-41425	M.F11.2009-2	f	CO	05.08.2009	01:00:00
M.F11.2009-41411-41425	M.F11.2009-2	m	CO	05.08.2009	01:10:00
M.F11.2009-41411-41425	M.F11.2009-2	f	CO	05.08.2009	01:10:00
M.F11.2009-41411-41425	M.F11.2009-2	m	CO	05.08.2009	01:20:00
M.F11.2009-41411-41425	M.F11.2009-2	f	CO	05.08.2009	01:20:00
M.F11.2009-41411-41425	M.F11.2009-2	m	CO	05.08.2009	01:30:00
M.F11.2009-41411-41425	M.F11.2009-2	f	ST	05.08.2009	01:30:00
M.F11.2009-41411-41425	M.F11.2009-2	m	CO	05.08.2009	01:40:00
M.F11.2009-41411-41425	M.F11.2009-2	f	ST	05.08.2009	01:40:00
M.F11.2009-41411-41425	M.F11.2009-2	m	CO	05.08.2009	01:50:00
M.F11.2009-41411-41425	M.F11.2009-2	f	ST	05.08.2009	01:50:00
M.F11.2009-41411-41425	M.F11.2009-2	m	CO	05.08.2009	02:00:00
M.F11.2009-41411-41425	M.F11.2009-2	f	ST	05.08.2009	02:00:00
M.F11.2009-41411-41425	M.F11.2009-2	m	CO	05.08.2009	02:10:00
M.F11.2009-41411-41425	M.F11.2009-2	f	ST	05.08.2009	02:10:00
M.F11.2009-41411-41425	M.F11.2009-2	m	CO	05.08.2009	02:20:00
M.F11.2009-41411-41425	M.F11.2009-2	f	ST	05.08.2009	02:20:00
M.F11.2009-41411-41425	M.F11.2009-2	m	CO	05.08.2009	02:30:00
M.F11.2009-41411-41425	M.F11.2009-2	f	ST	05.08.2009	02:30:00
M.F11.2009-41411-41425	M.F11.2009-2	m	CO	05.08.2009	02:40:00
M.F11.2009-41411-41425	M.F11.2009-2	f	ST	05.08.2009	02:40:00
M.F11.2009-41411-41425	M.F11.2009-2	m	CO	05.08.2009	02:50:00
M.F11.2009-41411-41425	M.F11.2009-2	f	ST	05.08.2009	02:50:00
M.F11.2009-41411-41425	M.F11.2009-2	m	CO	05.08.2009	03:00:00
M.F11.2009-41411-41425	M.F11.2009-2	f	ST	05.08.2009	03:00:00
M.F11.2009-41411-41425	M.F11.2009-2	m	CO	05.08.2009	03:10:00
M.F11.2009-41411-41425	M.F11.2009-2	f	CO	05.08.2009	03:10:00
M.F11.2009-41411-41425	M.F11.2009-2	m	CO	05.08.2009	03:20:00
M.F11.2009-41411-41425	M.F11.2009-2	f	CO	05.08.2009	03:20:00
M.F11.2009-41411-41425	M.F11.2009-2	m	CO	05.08.2009	03:30:00
M.F11.2009-41411-41425	M.F11.2009-2	f	CO	05.08.2009	03:30:00
M.F11.2009-41411-41425	M.F11.2009-2	m	CO	05.08.2009	03:40:00
M.F11.2009-41411-41425	M.F11.2009-2	f	ST	05.08.2009	03:40:00
M.F11.2009-41411-41425	M.F11.2009-2	m	CO	05.08.2009	03:50:00
M.F11.2009-41411-41425	M.F11.2009-2	f	ST	05.08.2009	03:50:00
M.F11.2009-41411-41425	M.F11.2009-2	m	CO	05.08.2009	04:00:00
M.F11.2009-41411-41425	M.F11.2009-2	f	ST	05.08.2009	04:00:00
M.F11.2009-41411-41425	M.F11.2009-2	m	CO	05.08.2009	04:10:00
M.F11.2009-41411-41425	M.F11.2009-2	f	ST	05.08.2009	04:10:00
M.F11.2009-41411-41425	M.F11.2009-2	m	CO	05.08.2009	04:20:00
M.F11.2009-41411-41425	M.F11.2009-2	f	ST	05.08.2009	04:20:00
M.F11.2009-41411-41425	M.F11.2009-2	m	CO	05.08.2009	04:30:00
M.F11.2009-41411-41425	M.F11.2009-2	f	ST	05.08.2009	04:30:00
M.F11.2009-41411-41425	M.F11.2009-2	m	CO	05.08.2009	04:40:00
M.F11.2009-41411-41425	M.F11.2009-2	f	ST	05.08.2009	04:40:00
M.F11.2009-41411-41425	M.F11.2009-2	m	CO	05.08.2009	04:50:00
M.F11.2009-41411-41425	M.F11.2009-2	f	ST	05.08.2009	04:50:00
M.F11.2009-41411-41425	M.F11.2009-2	m	CO	05.08.2009	05:00:00
M.F11.2009-41411-41425	M.F11.2009-2	f	ST	05.08.2009	05:00:00
M.F11.2009-41411-41425	M.F11.2009-2	m	CO	05.08.2009	05:10:00
M.F11.2009-41411-41425	M.F11.2009-2	f	ST	05.08.2009	05:10:00
M.F11.2009-41411-41425	M.F11.2009-2	m	CO	05.08.2009	05:20:00
M.F11.2009-41411-41425	M.F11.2009-2	f	ST	05.08.2009	05:20:00
M.F11.2009-41411-41425	M.F11.2009-2	m	CO	05.08.2009	05:30:00
M.F11.2009-41411-41425	M.F11.2009-2	f	CO	05.08.2009	05:30:00
M.F11.2009-41411-41425	M.F11.2009-2	m	CO	05.08.2009	05:40:00
M.F11.2009-41411-41425	M.F11.2009-2	f	CO	05.08.2009	05:40:00
M.F11.2009-41411-41425	M.F11.2009-2	m	CO	05.08.2009	05:50:00
M.F11.2009-41411-41425	M.F11.2009-2	f	CO	05.08.2009	05:50:00
M.F11.2009-41411-41425	M.F11.2009-2	m	CO	05.08.2009	06:00:00
M.F11.2009-41411-41425	M.F11.2009-2	f	CO	05.08.2009	06:00:00
M.F11.2009-41411-41425	M.F11.2009-2	m	CO	05.08.2009	06:10:00
M.F11.2009-41411-41425	M.F11.2009-2	f	CO	05.08.2009	06:10:00
M.F11.2009-41411-41425	M.F11.2009-2	m	CO	05.08.2009	06:20:00
M.F11.2009-41411-41425	M.F11.2009-2	f	CO	05.08.2009	06:20:00
M.F11.2009-41411-41425	M.F11.2009-2	m	CO	06.08.2009	06:30:00
M.F11.2009-41411-41425	M.F11.2009-2	f	CO	06.08.2009	06:30:00
M.F11.2009-41411-41425	M.F11.2009-2	m	CO	06.08.2009	06:40:00
M.F11.2009-41411-41425	M.F11.2009-2	f	CO	06.08.2009	06:40:00
M.F11.2009-41411-41425	M.F11.2009-2	m	CO	06.08.2009	06:50:00
M.F11.2009-41411-41425	M.F11.2009-2	f	CO	06.08.2009	06:50:00
M.F11.2009-41411-41425	M.F11.2009-2	m	CO	06.08.2009	07:00:00
M.F11.2009-41411-41425	M.F11.2009-2	f	CO	06.08.2009	07:00:00
M.F11.2009-41411-41425	M.F11.2009-2	m	CO	06.08.2009	07:10:00
M.F11.2009-41411-41425	M.F11.2009-2	f	CO	06.08.2009	07:10:00
M.F11.2009-41411-41425	M.F11.2009-2	m	CO	06.08.2009	07:20:00
M.F11.2009-41411-41425	M.F11.2009-2	f	CO	06.08.2009	07:20:00
M.F11.2010-41411-44022	M.F11.2010-1	m	CO	23.07.2010	07:40:00
M.F11.2010-41411-44022	M.F11.2010-1	f	CO	23.07.2010	07:40:00
M.F11.2010-41411-44022	M.F11.2010-1	m	CO	23.07.2010	07:50:00
M.F11.2010-41411-44022	M.F11.2010-1	f	CO	23.07.2010	07:50:00
M.F11.2010-41411-44022	M.F11.2010-1	m	CO	23.07.2010	08:00:00
M.F11.2010-41411-44022	M.F11.2010-1	f	CO	23.07.2010	08:00:00
M.F11.2010-41411-44022	M.F11.2010-1	m	CO	23.07.2010	08:10:00
M.F11.2010-41411-44022	M.F11.2010-1	f	CO	23.07.2010	08:10:00
M.F11.2010-41411-44022	M.F11.2010-1	m	CO	23.07.2010	08:20:00
M.F11.2010-41411-44022	M.F11.2010-1	f	CO	23.07.2010	08:20:00
M.F11.2010-41411-44022	M.F11.2010-1	m	ST	23.07.2010	08:30:00
M.F11.2010-41411-44022	M.F11.2010-1	f	CO	23.07.2010	08:30:00
M.F11.2010-41411-44022	M.F11.2010-1	m	ST	23.07.2010	08:40:00
M.F11.2010-41411-44022	M.F11.2010-1	f	CO	23.07.2010	08:40:00
M.F11.2010-41411-44022	M.F11.2010-1	m	ST	23.07.2010	08:50:00
M.F11.2010-41411-44022	M.F11.2010-1	f	CO	23.07.2010	08:50:00
M.F11.2010-41411-44022	M.F11.2010-1	m	ST	23.07.2010	09:00:00
M.F11.2010-41411-44022	M.F11.2010-1	f	CO	23.07.2010	09:00:00
M.F11.2010-41411-44022	M.F11.2010-1	m	CO	23.07.2010	09:10:00
M.F11.2010-41411-44022	M.F11.2010-1	f	CO	23.07.2010	09:10:00
M.F11.2010-41411-44022	M.F11.2010-1	m	CO	23.07.2010	09:20:00
M.F11.2010-41411-44022	M.F11.2010-1	f	CO	23.07.2010	09:20:00
M.F11.2010-41411-44022	M.F11.2010-1	m	CO	23.07.2010	09:30:00
M.F11.2010-41411-44022	M.F11.2010-1	f	CO	23.07.2010	09:30:00
M.F11.2010-41411-44022	M.F11.2010-1	m	ST	23.07.2010	09:40:00
M.F11.2010-41411-44022	M.F11.2010-1	f	CO	23.07.2010	09:40:00
M.F11.2010-41411-44022	M.F11.2010-1	m	ST	23.07.2010	09:50:00
M.F11.2010-41411-44022	M.F11.2010-1	f	CO	23.07.2010	09:50:00
M.F11.2010-41411-44022	M.F11.2010-1	m	ST	23.07.2010	10:00:00
M.F11.2010-41411-44022	M.F11.2010-1	f	CO	23.07.2010	10:00:00
M.F11.2010-41411-44022	M.F11.2010-1	m	ST	23.07.2010	10:10:00
M.F11.2010-41411-44022	M.F11.2010-1	f	CO	23.07.2010	10:10:00
M.F11.2010-41411-44022	M.F11.2010-1	m	ST	23.07.2010	10:20:00
M.F11.2010-41411-44022	M.F11.2010-1	f	CO	23.07.2010	10:20:00
M.F11.2010-41411-44022	M.F11.2010-1	m	ST	23.07.2010	10:30:00
M.F11.2010-41411-44022	M.F11.2010-1	f	CO	23.07.2010	10:30:00
M.F11.2010-41411-44022	M.F11.2010-1	m	ST	23.07.2010	10:40:00
M.F11.2010-41411-44022	M.F11.2010-1	f	CO	23.07.2010	10:40:00
M.F11.2010-41411-44022	M.F11.2010-1	m	ST	23.07.2010	10:50:00
M.F11.2010-41411-44022	M.F11.2010-1	f	CO	23.07.2010	10:50:00
M.F11.2010-41411-44022	M.F11.2010-1	m	ST	23.07.2010	11:00:00
M.F11.2010-41411-44022	M.F11.2010-1	f	LT	23.07.2010	11:00:00
M.F11.2010-41411-44022	M.F11.2010-1	m	ST	23.07.2010	11:10:00
M.F11.2010-41411-44022	M.F11.2010-1	f	LT	23.07.2010	11:10:00
M.F11.2010-41411-44022	M.F11.2010-1	m	ST	23.07.2010	11:20:00
M.F11.2010-41411-44022	M.F11.2010-1	f	LT	23.07.2010	11:20:00
M.F11.2010-41411-44022	M.F11.2010-1	m	ST	23.07.2010	11:30:00
M.F11.2010-41411-44022	M.F11.2010-1	f	LT	23.07.2010	11:30:00
M.F11.2010-41411-44022	M.F11.2010-1	m	ST	23.07.2010	11:40:00
M.F11.2010-41411-44022	M.F11.2010-1	f	LT	23.07.2010	11:40:00
M.F11.2010-41411-44022	M.F11.2010-1	m	ST	23.07.2010	11:50:00
M.F11.2010-41411-44022	M.F11.2010-1	f	LT	23.07.2010	11:50:00
M.F11.2010-41411-44022	M.F11.2010-1	m	ST	23.07.2010	12:00:00
M.F11.2010-41411-44022	M.F11.2010-1	f	LT	23.07.2010	12:00:00
M.F11.2010-41411-44022	M.F11.2010-1	m	ST	23.07.2010	12:10:00
M.F11.2010-41411-44022	M.F11.2010-1	f	LT	23.07.2010	12:10:00
M.F11.2010-41411-44022	M.F11.2010-1	m	ST	23.07.2010	12:20:00
M.F11.2010-41411-44022	M.F11.2010-1	f	LT	23.07.2010	12:20:00
M.F11.2010-41411-44022	M.F11.2010-1	m	CO	23.07.2010	12:30:00
M.F11.2010-41411-44022	M.F11.2010-1	f	LT	23.07.2010	12:30:00
M.F11.2010-41411-44022	M.F11.2010-1	m	CO	23.07.2010	12:40:00
M.F11.2010-41411-44022	M.F11.2010-1	f	LT	23.07.2010	12:40:00
M.F11.2010-41411-44022	M.F11.2010-1	m	CO	23.07.2010	12:50:00
M.F11.2010-41411-44022	M.F11.2010-1	f	LT	23.07.2010	12:50:00
M.F11.2010-41411-44022	M.F11.2010-1	m	ST	23.07.2010	13:00:00
M.F11.2010-41411-44022	M.F11.2010-1	f	LT	23.07.2010	13:00:00
M.F11.2010-41411-44022	M.F11.2010-1	m	ST	23.07.2010	13:10:00
M.F11.2010-41411-44022	M.F11.2010-1	f	LT	23.07.2010	13:10:00
M.F11.2010-41411-44022	M.F11.2010-1	m	ST	23.07.2010	13:20:00
M.F11.2010-41411-44022	M.F11.2010-1	f	LT	23.07.2010	13:20:00
M.F11.2010-41411-44022	M.F11.2010-1	m	ST	23.07.2010	13:30:00
M.F11.2010-41411-44022	M.F11.2010-1	f	LT	23.07.2010	13:30:00
M.F11.2010-41411-44022	M.F11.2010-1	m	ST	23.07.2010	13:40:00
M.F11.2010-41411-44022	M.F11.2010-1	f	LT	23.07.2010	13:40:00
M.F11.2010-41411-44022	M.F11.2010-1	m	ST	23.07.2010	13:50:00
M.F11.2010-41411-44022	M.F11.2010-1	f	LT	23.07.2010	13:50:00
M.F11.2010-41411-44022	M.F11.2010-1	m	ST	23.07.2010	14:00:00
M.F11.2010-41411-44022	M.F11.2010-1	f	LT	23.07.2010	14:00:00
M.F11.2010-41411-44022	M.F11.2010-1	m	ST	23.07.2010	14:10:00
M.F11.2010-41411-44022	M.F11.2010-1	f	LT	23.07.2010	14:10:00
M.F11.2010-41411-44022	M.F11.2010-1	m	ST	23.07.2010	14:20:00
M.F11.2010-41411-44022	M.F11.2010-1	f	LT	23.07.2010	14:20:00
M.F11.2010-41411-44022	M.F11.2010-1	m	ST	23.07.2010	14:30:00
M.F11.2010-41411-44022	M.F11.2010-1	f	LT	23.07.2010	14:30:00
M.F11.2010-41411-44022	M.F11.2010-1	m	ST	23.07.2010	14:40:00
M.F11.2010-41411-44022	M.F11.2010-1	f	LT	23.07.2010	14:40:00
M.F11.2010-41411-44022	M.F11.2010-1	m	ST	23.07.2010	14:50:00
M.F11.2010-41411-44022	M.F11.2010-1	f	LT	23.07.2010	14:50:00
M.F11.2010-41411-44022	M.F11.2010-1	m	ST	23.07.2010	15:00:00
M.F11.2010-41411-44022	M.F11.2010-1	f	LT	23.07.2010	15:00:00
M.F11.2010-41411-44022	M.F11.2010-1	m	ST	23.07.2010	15:10:00
M.F11.2010-41411-44022	M.F11.2010-1	f	LT	23.07.2010	15:10:00
M.F11.2010-41411-44022	M.F11.2010-1	m	ST	23.07.2010	15:20:00
M.F11.2010-41411-44022	M.F11.2010-1	f	LT	23.07.2010	15:20:00
M.F11.2010-41411-44022	M.F11.2010-1	m	ST	23.07.2010	15:30:00
M.F11.2010-41411-44022	M.F11.2010-1	f	LT	23.07.2010	15:30:00
M.F11.2010-41411-44022	M.F11.2010-1	m	ST	23.07.2010	15:40:00
M.F11.2010-41411-44022	M.F11.2010-1	f	LT	23.07.2010	15:40:00
M.F11.2010-41411-44022	M.F11.2010-1	m	ST	23.07.2010	15:50:00
M.F11.2010-41411-44022	M.F11.2010-1	f	LT	23.07.2010	15:50:00
M.F11.2010-41411-44022	M.F11.2010-1	m	ST	23.07.2010	16:00:00
M.F11.2010-41411-44022	M.F11.2010-1	f	LT	23.07.2010	16:00:00
M.F11.2010-41411-44022	M.F11.2010-1	m	ST	23.07.2010	16:10:00
M.F11.2010-41411-44022	M.F11.2010-1	f	LT	23.07.2010	16:10:00
M.F11.2010-41411-44022	M.F11.2010-1	m	ST	23.07.2010	16:20:00
M.F11.2010-41411-44022	M.F11.2010-1	f	LT	23.07.2010	16:20:00
M.F11.2010-41411-44022	M.F11.2010-1	m	ST	23.07.2010	16:30:00
M.F11.2010-41411-44022	M.F11.2010-1	f	LT	23.07.2010	16:30:00
M.F11.2010-41411-44022	M.F11.2010-1	m	ST	23.07.2010	16:40:00
M.F11.2010-41411-44022	M.F11.2010-1	f	LT	23.07.2010	16:40:00
M.F11.2010-41411-44022	M.F11.2010-1	m	CO	23.07.2010	16:50:00
M.F11.2010-41411-44022	M.F11.2010-1	f	LT	23.07.2010	16:50:00
M.F11.2010-41411-44022	M.F11.2010-1	m	CO	23.07.2010	17:00:00
M.F11.2010-41411-44022	M.F11.2010-1	f	LT	23.07.2010	17:00:00
M.F11.2010-41411-44022	M.F11.2010-1	m	CO	23.07.2010	17:10:00
M.F11.2010-41411-44022	M.F11.2010-1	f	LT	23.07.2010	17:10:00
M.F11.2010-41411-44022	M.F11.2010-1	m	CO	23.07.2010	17:20:00
M.F11.2010-41411-44022	M.F11.2010-1	f	LT	23.07.2010	17:20:00
M.F11.2010-41411-44022	M.F11.2010-1	m	LT	23.07.2010	17:30:00
M.F11.2010-41411-44022	M.F11.2010-1	f	LT	23.07.2010	17:30:00
M.F11.2010-41411-44022	M.F11.2010-1	m	LT	23.07.2010	17:40:00
M.F11.2010-41411-44022	M.F11.2010-1	f	LT	23.07.2010	17:40:00
M.F11.2010-41411-44022	M.F11.2010-1	m	LT	23.07.2010	17:50:00
M.F11.2010-41411-44022	M.F11.2010-1	f	LT	23.07.2010	17:50:00
M.F11.2010-41411-44022	M.F11.2010-1	m	LT	23.07.2010	18:00:00
M.F11.2010-41411-44022	M.F11.2010-1	f	LT	23.07.2010	18:00:00
M.F11.2010-41411-44022	M.F11.2010-1	m	LT	23.07.2010	18:10:00
M.F11.2010-41411-44022	M.F11.2010-1	f	LT	23.07.2010	18:10:00
M.F11.2010-41411-44022	M.F11.2010-1	m	LT	23.07.2010	18:20:00
M.F11.2010-41411-44022	M.F11.2010-1	f	LT	23.07.2010	18:20:00
M.F11.2010-41411-44022	M.F11.2010-1	m	LT	23.07.2010	18:30:00
M.F11.2010-41411-44022	M.F11.2010-1	f	LT	23.07.2010	18:30:00
M.F11.2010-41411-44022	M.F11.2010-1	m	LT	23.07.2010	18:40:00
M.F11.2010-41411-44022	M.F11.2010-1	f	LT	23.07.2010	18:40:00
M.F11.2010-41411-44022	M.F11.2010-1	m	LT	23.07.2010	18:50:00
M.F11.2010-41411-44022	M.F11.2010-1	f	LT	23.07.2010	18:50:00
M.F11.2010-41411-44022	M.F11.2010-1	m	LT	23.07.2010	19:00:00
M.F11.2010-41411-44022	M.F11.2010-1	f	LT	23.07.2010	19:00:00
M.F11.2010-41411-44022	M.F11.2010-1	m	LT	23.07.2010	19:10:00
M.F11.2010-41411-44022	M.F11.2010-1	f	CO	23.07.2010	19:10:00
M.F11.2010-41411-44022	M.F11.2010-1	m	LT	23.07.2010	19:20:00
M.F11.2010-41411-44022	M.F11.2010-1	f	ST	23.07.2010	19:20:00
M.F11.2010-41411-44022	M.F11.2010-1	m	LT	23.07.2010	19:30:00
M.F11.2010-41411-44022	M.F11.2010-1	f	ST	23.07.2010	19:30:00
M.F11.2010-41411-44022	M.F11.2010-1	m	LT	23.07.2010	19:40:00
M.F11.2010-41411-44022	M.F11.2010-1	f	ST	23.07.2010	19:40:00
M.F11.2010-41411-44022	M.F11.2010-1	m	LT	23.07.2010	19:50:00
M.F11.2010-41411-44022	M.F11.2010-1	f	ST	23.07.2010	19:50:00
M.F11.2010-41411-44022	M.F11.2010-1	m	LT	23.07.2010	20:00:00
M.F11.2010-41411-44022	M.F11.2010-1	f	ST	23.07.2010	20:00:00
M.F11.2010-41411-44022	M.F11.2010-1	m	LT	23.07.2010	20:10:00
M.F11.2010-41411-44022	M.F11.2010-1	f	ST	23.07.2010	20:10:00
M.F11.2010-41411-44022	M.F11.2010-1	m	LT	23.07.2010	20:20:00
M.F11.2010-41411-44022	M.F11.2010-1	f	ST	23.07.2010	20:20:00
M.F11.2010-41411-44022	M.F11.2010-1	m	LT	23.07.2010	20:30:00
M.F11.2010-41411-44022	M.F11.2010-1	f	ST	23.07.2010	20:30:00
M.F11.2010-41411-44022	M.F11.2010-1	m	LT	23.07.2010	20:40:00
M.F11.2010-41411-44022	M.F11.2010-1	f	ST	23.07.2010	20:40:00
M.F11.2010-41411-44022	M.F11.2010-1	m	LT	23.07.2010	20:50:00
M.F11.2010-41411-44022	M.F11.2010-1	f	ST	23.07.2010	20:50:00
M.F11.2010-41411-44022	M.F11.2010-1	m	LT	23.07.2010	21:00:00
M.F11.2010-41411-44022	M.F11.2010-1	f	ST	23.07.2010	21:00:00
M.F11.2010-41411-44022	M.F11.2010-1	m	LT	23.07.2010	21:10:00
M.F11.2010-41411-44022	M.F11.2010-1	f	ST	23.07.2010	21:10:00
M.F11.2010-41411-44022	M.F11.2010-1	m	LT	23.07.2010	21:20:00
M.F11.2010-41411-44022	M.F11.2010-1	f	ST	23.07.2010	21:20:00
M.F11.2010-41411-44022	M.F11.2010-1	m	LT	23.07.2010	21:30:00
M.F11.2010-41411-44022	M.F11.2010-1	f	CO	23.07.2010	21:30:00
M.F11.2010-41411-44022	M.F11.2010-1	m	LT	23.07.2010	21:40:00
M.F11.2010-41411-44022	M.F11.2010-1	f	CO	23.07.2010	21:40:00
M.F11.2010-41411-44022	M.F11.2010-1	m	LT	23.07.2010	21:50:00
M.F11.2010-41411-44022	M.F11.2010-1	f	CO	23.07.2010	21:50:00
M.F11.2010-41411-44022	M.F11.2010-1	m	LT	23.07.2010	22:00:00
M.F11.2010-41411-44022	M.F11.2010-1	f	CO	23.07.2010	22:00:00
M.F11.2010-41411-44022	M.F11.2010-1	m	LT	23.07.2010	22:10:00
M.F11.2010-41411-44022	M.F11.2010-1	f	ST	23.07.2010	22:10:00
M.F11.2010-41411-44022	M.F11.2010-1	m	LT	23.07.2010	22:20:00
M.F11.2010-41411-44022	M.F11.2010-1	f	ST	23.07.2010	22:20:00
M.F11.2010-41411-44022	M.F11.2010-1	m	LT	23.07.2010	22:30:00
M.F11.2010-41411-44022	M.F11.2010-1	f	ST	23.07.2010	22:30:00
M.F11.2010-41411-44022	M.F11.2010-1	m	LT	23.07.2010	22:40:00
M.F11.2010-41411-44022	M.F11.2010-1	f	ST	23.07.2010	22:40:00
M.F11.2010-41411-44022	M.F11.2010-1	m	LT	23.07.2010	22:50:00
M.F11.2010-41411-44022	M.F11.2010-1	f	ST	23.07.2010	22:50:00
M.F11.2010-41411-44022	M.F11.2010-1	m	LT	23.07.2010	23:00:00
M.F11.2010-41411-44022	M.F11.2010-1	f	ST	23.07.2010	23:00:00
M.F11.2010-41411-44022	M.F11.2010-1	m	LT	23.07.2010	23:10:00
M.F11.2010-41411-44022	M.F11.2010-1	f	ST	23.07.2010	23:10:00
M.F11.2010-41411-44022	M.F11.2010-1	m	LT	23.07.2010	23:20:00
M.F11.2010-41411-44022	M.F11.2010-1	f	ST	23.07.2010	23:20:00
M.F11.2010-41411-44022	M.F11.2010-1	m	LT	23.07.2010	23:30:00
M.F11.2010-41411-44022	M.F11.2010-1	f	ST	23.07.2010	23:30:00
M.F11.2010-41411-44022	M.F11.2010-1	m	LT	23.07.2010	23:40:00
M.F11.2010-41411-44022	M.F11.2010-1	f	ST	23.07.2010	23:40:00
M.F11.2010-41411-44022	M.F11.2010-1	m	LT	23.07.2010	23:50:00
M.F11.2010-41411-44022	M.F11.2010-1	f	ST	23.07.2010	23:50:00
M.F11.2010-41411-44022	M.F11.2010-1	m	LT	24.07.2010	00:00:00
M.F11.2010-41411-44022	M.F11.2010-1	f	ST	24.07.2010	00:00:00
M.F11.2010-41411-44022	M.F11.2010-1	m	LT	24.07.2010	00:10:00
M.F11.2010-41411-44022	M.F11.2010-1	f	ST	24.07.2010	00:10:00
M.F11.2010-41411-44022	M.F11.2010-1	m	LT	24.07.2010	00:20:00
M.F11.2010-41411-44022	M.F11.2010-1	f	ST	24.07.2010	00:20:00
M.F11.2010-41411-44022	M.F11.2010-1	m	LT	24.07.2010	00:30:00
M.F11.2010-41411-44022	M.F11.2010-1	f	ST	24.07.2010	00:30:00
M.F11.2010-41411-44022	M.F11.2010-1	m	LT	24.07.2010	00:40:00
M.F11.2010-41411-44022	M.F11.2010-1	f	ST	24.07.2010	00:40:00
M.F11.2010-41411-44022	M.F11.2010-1	m	LT	24.07.2010	00:50:00
M.F11.2010-41411-44022	M.F11.2010-1	f	ST	24.07.2010	00:50:00
M.F11.2010-41411-44022	M.F11.2010-1	m	LT	24.07.2010	01:00:00
M.F11.2010-41411-44022	M.F11.2010-1	f	ST	24.07.2010	01:00:00
M.F11.2010-41411-44022	M.F11.2010-1	m	LT	24.07.2010	01:10:00
M.F11.2010-41411-44022	M.F11.2010-1	f	ST	24.07.2010	01:10:00
M.F11.2010-41411-44022	M.F11.2010-1	m	LT	24.07.2010	01:20:00
M.F11.2010-41411-44022	M.F11.2010-1	f	CO	24.07.2010	01:20:00
M.F11.2010-41411-44022	M.F11.2010-1	m	LT	24.07.2010	01:30:00
M.F11.2010-41411-44022	M.F11.2010-1	f	ST	24.07.2010	01:30:00
M.F11.2010-41411-44022	M.F11.2010-1	m	LT	24.07.2010	01:40:00
M.F11.2010-41411-44022	M.F11.2010-1	f	ST	24.07.2010	01:40:00
M.F11.2010-41411-44022	M.F11.2010-1	m	LT	24.07.2010	01:50:00
M.F11.2010-41411-44022	M.F11.2010-1	f	ST	24.07.2010	01:50:00
M.F11.2010-41411-44022	M.F11.2010-1	m	LT	24.07.2010	02:00:00
M.F11.2010-41411-44022	M.F11.2010-1	f	ST	24.07.2010	02:00:00
M.F11.2010-41411-44022	M.F11.2010-1	m	LT	24.07.2010	02:10:00
M.F11.2010-41411-44022	M.F11.2010-1	f	ST	24.07.2010	02:10:00
M.F11.2010-41411-44022	M.F11.2010-1	m	LT	24.07.2010	02:20:00
M.F11.2010-41411-44022	M.F11.2010-1	f	ST	24.07.2010	02:20:00
M.F11.2010-41411-44022	M.F11.2010-1	m	LT	24.07.2010	02:30:00
M.F11.2010-41411-44022	M.F11.2010-1	f	ST	24.07.2010	02:30:00
M.F11.2010-41411-44022	M.F11.2010-1	m	LT	24.07.2010	02:40:00
M.F11.2010-41411-44022	M.F11.2010-1	f	ST	24.07.2010	02:40:00
M.F11.2010-41411-44022	M.F11.2010-1	m	LT	24.07.2010	02:50:00
M.F11.2010-41411-44022	M.F11.2010-1	f	ST	24.07.2010	02:50:00
M.F11.2010-41411-44022	M.F11.2010-1	m	LT	24.07.2010	03:00:00
M.F11.2010-41411-44022	M.F11.2010-1	f	ST	24.07.2010	03:00:00
M.F11.2010-41411-44022	M.F11.2010-1	m	LT	24.07.2010	03:10:00
M.F11.2010-41411-44022	M.F11.2010-1	f	ST	24.07.2010	03:10:00
M.F11.2010-41411-44022	M.F11.2010-1	m	LT	24.07.2010	03:20:00
M.F11.2010-41411-44022	M.F11.2010-1	f	CO	24.07.2010	03:20:00
M.F11.2010-41411-44022	M.F11.2010-1	m	LT	24.07.2010	03:30:00
M.F11.2010-41411-44022	M.F11.2010-1	f	CO	24.07.2010	03:30:00
M.F11.2010-41411-44022	M.F11.2010-1	m	LT	24.07.2010	03:40:00
M.F11.2010-41411-44022	M.F11.2010-1	f	ST	24.07.2010	03:40:00
M.F11.2010-41411-44022	M.F11.2010-1	m	LT	24.07.2010	03:50:00
M.F11.2010-41411-44022	M.F11.2010-1	f	ST	24.07.2010	03:50:00
M.F11.2010-41411-44022	M.F11.2010-1	m	LT	24.07.2010	04:00:00
M.F11.2010-41411-44022	M.F11.2010-1	f	ST	24.07.2010	04:00:00
M.F11.2010-41411-44022	M.F11.2010-1	m	LT	24.07.2010	04:10:00
M.F11.2010-41411-44022	M.F11.2010-1	f	ST	24.07.2010	04:10:00
M.F11.2010-41411-44022	M.F11.2010-1	m	LT	24.07.2010	04:20:00
M.F11.2010-41411-44022	M.F11.2010-1	f	ST	24.07.2010	04:20:00
M.F11.2010-41411-44022	M.F11.2010-1	m	LT	24.07.2010	04:30:00
M.F11.2010-41411-44022	M.F11.2010-1	f	ST	24.07.2010	04:30:00
M.F11.2010-41411-44022	M.F11.2010-1	m	LT	24.07.2010	04:40:00
M.F11.2010-41411-44022	M.F11.2010-1	f	ST	24.07.2010	04:40:00
M.F11.2010-41411-44022	M.F11.2010-1	m	LT	24.07.2010	04:50:00
M.F11.2010-41411-44022	M.F11.2010-1	f	ST	24.07.2010	04:50:00
M.F11.2010-41411-44022	M.F11.2010-1	m	LT	24.07.2010	05:00:00
M.F11.2010-41411-44022	M.F11.2010-1	f	ST	24.07.2010	05:00:00
M.F11.2010-41411-44022	M.F11.2010-1	m	LT	24.07.2010	05:10:00
M.F11.2010-41411-44022	M.F11.2010-1	f	ST	24.07.2010	05:10:00
M.F11.2010-41411-44022	M.F11.2010-1	m	LT	24.07.2010	05:20:00
M.F11.2010-41411-44022	M.F11.2010-1	f	ST	24.07.2010	05:20:00
M.F11.2010-41411-44022	M.F11.2010-1	m	LT	24.07.2010	05:30:00
M.F11.2010-41411-44022	M.F11.2010-1	f	ST	24.07.2010	05:30:00
M.F11.2010-41411-44022	M.F11.2010-1	m	LT	24.07.2010	05:40:00
M.F11.2010-41411-44022	M.F11.2010-1	f	ST	24.07.2010	05:40:00
M.F11.2010-41411-44022	M.F11.2010-1	m	LT	24.07.2010	05:50:00
M.F11.2010-41411-44022	M.F11.2010-1	f	ST	24.07.2010	05:50:00
M.F11.2010-41411-44022	M.F11.2010-1	m	LT	24.07.2010	06:00:00
M.F11.2010-41411-44022	M.F11.2010-1	f	ST	24.07.2010	06:00:00
M.F11.2010-41411-44022	M.F11.2010-1	m	LT	24.07.2010	06:10:00
M.F11.2010-41411-44022	M.F11.2010-1	f	ST	24.07.2010	06:10:00
M.F11.2010-41411-44022	M.F11.2010-1	m	LT	24.07.2010	06:20:00
M.F11.2010-41411-44022	M.F11.2010-1	f	ST	24.07.2010	06:20:00
M.F11.2010-41411-44022	M.F11.2010-1	m	LT	24.07.2010	06:30:00
M.F11.2010-41411-44022	M.F11.2010-1	f	ST	24.07.2010	06:30:00
M.F11.2010-41411-44022	M.F11.2010-1	m	LT	24.07.2010	06:40:00
M.F11.2010-41411-44022	M.F11.2010-1	f	CO	24.07.2010	06:40:00
M.F11.2010-41411-44022	M.F11.2010-1	m	LT	24.07.2010	06:50:00
M.F11.2010-41411-44022	M.F11.2010-1	f	CO	24.07.2010	06:50:00
M.F11.2010-41411-44022	M.F11.2010-1	m	LT	24.07.2010	07:00:00
M.F11.2010-41411-44022	M.F11.2010-1	f	LT	24.07.2010	07:00:00
M.F11.2010-41411-44022	M.F11.2010-1	m	LT	24.07.2010	07:10:00
M.F11.2010-41411-44022	M.F11.2010-1	f	LT	24.07.2010	07:10:00
M.F11.2010-41411-44022	M.F11.2010-1	m	LT	24.07.2010	07:20:00
M.F11.2010-41411-44022	M.F11.2010-1	f	LT	24.07.2010	07:20:00
M.F11.2010-41411-44022	M.F11.2010-1	m	LT	24.07.2010	07:30:00
M.F11.2010-41411-44022	M.F11.2010-1	f	LT	24.07.2010	07:30:00
M.F11.2010-41411-44022	M.F11.2010-1	m	LT	24.07.2010	07:40:00
M.F11.2010-41411-44022	M.F11.2010-1	f	LT	24.07.2010	07:40:00
M.F11.2010-41411-44022	M.F11.2010-1	m	LT	24.07.2010	07:50:00
M.F11.2010-41411-44022	M.F11.2010-1	f	LT	24.07.2010	07:50:00
M.F11.2010-41411-44022	M.F11.2010-1	m	LT	24.07.2010	08:00:00
M.F11.2010-41411-44022	M.F11.2010-1	f	LT	24.07.2010	08:00:00
M.F11.2010-41411-44022	M.F11.2010-1	m	LT	24.07.2010	08:10:00
M.F11.2010-41411-44022	M.F11.2010-1	f	LT	24.07.2010	08:10:00
M.F11.2010-41411-44022	M.F11.2010-1	m	LT	24.07.2010	08:20:00
M.F11.2010-41411-44022	M.F11.2010-1	f	LT	24.07.2010	08:20:00
M.F11.2010-41411-44022	M.F11.2010-1	m	LT	24.07.2010	08:30:00
M.F11.2010-41411-44022	M.F11.2010-1	f	LT	24.07.2010	08:30:00
M.F11.2010-41411-44022	M.F11.2010-1	m	LT	24.07.2010	08:40:00
M.F11.2010-41411-44022	M.F11.2010-1	f	LT	24.07.2010	08:40:00
M.F11.2010-41411-44022	M.F11.2010-1	m	LT	24.07.2010	08:50:00
M.F11.2010-41411-44022	M.F11.2010-1	f	LT	24.07.2010	08:50:00
M.F11.2010-41411-44022	M.F11.2010-1	m	LT	24.07.2010	09:00:00
M.F11.2010-41411-44022	M.F11.2010-1	f	LT	24.07.2010	09:00:00
M.F11.2010-41411-44022	M.F11.2010-1	m	LT	24.07.2010	09:10:00
M.F11.2010-41411-44022	M.F11.2010-1	f	LT	24.07.2010	09:10:00
M.F11.2010-41411-44022	M.F11.2010-1	m	LT	24.07.2010	09:20:00
M.F11.2010-41411-44022	M.F11.2010-1	f	LT	24.07.2010	09:20:00
M.F11.2010-41411-44022	M.F11.2010-1	m	LT	24.07.2010	09:30:00
M.F11.2010-41411-44022	M.F11.2010-1	f	LT	24.07.2010	09:30:00
M.F11.2010-41411-44022	M.F11.2010-1	m	LT	24.07.2010	09:40:00
M.F11.2010-41411-44022	M.F11.2010-1	f	LT	24.07.2010	09:40:00
M.F11.2010-41411-44022	M.F11.2010-1	m	LT	24.07.2010	09:50:00
M.F11.2010-41411-44022	M.F11.2010-1	f	LT	24.07.2010	09:50:00
M.F11.2010-41411-44022	M.F11.2010-1	m	LT	24.07.2010	10:00:00
M.F11.2010-41411-44022	M.F11.2010-1	f	LT	24.07.2010	10:00:00
M.F11.2010-41411-44022	M.F11.2010-1	m	LT	24.07.2010	10:10:00
M.F11.2010-41411-44022	M.F11.2010-1	f	LT	24.07.2010	10:10:00
M.F11.2010-41411-44022	M.F11.2010-1	m	LT	24.07.2010	10:20:00
M.F11.2010-41411-44022	M.F11.2010-1	f	LT	24.07.2010	10:20:00
M.F11.2010-41411-44022	M.F11.2010-1	m	LT	24.07.2010	10:30:00
M.F11.2010-41411-44022	M.F11.2010-1	f	LT	24.07.2010	10:30:00
M.F11.2010-41411-44022	M.F11.2010-1	m	LT	24.07.2010	10:40:00
M.F11.2010-41411-44022	M.F11.2010-1	f	LT	24.07.2010	10:40:00
M.F11.2010-41411-44022	M.F11.2010-1	m	LT	24.07.2010	10:50:00
M.F11.2010-41411-44022	M.F11.2010-1	f	LT	24.07.2010	10:50:00
M.F11.2010-41411-44022	M.F11.2010-1	m	LT	24.07.2010	11:00:00
M.F11.2010-41411-44022	M.F11.2010-1	f	LT	24.07.2010	11:00:00
M.F11.2010-41411-44022	M.F11.2010-1	m	CO	24.07.2010	11:10:00
M.F11.2010-41411-44022	M.F11.2010-1	f	LT	24.07.2010	11:10:00
M.F11.2010-41411-44022	M.F11.2010-1	m	CO	24.07.2010	11:20:00
M.F11.2010-41411-44022	M.F11.2010-1	f	LT	24.07.2010	11:20:00
M.F11.2010-41411-44022	M.F11.2010-1	m	CO	24.07.2010	11:30:00
M.F11.2010-41411-44022	M.F11.2010-1	f	LT	24.07.2010	11:30:00
M.F11.2010-41411-44022	M.F11.2010-1	m	CO	24.07.2010	11:40:00
M.F11.2010-41411-44022	M.F11.2010-1	f	LT	24.07.2010	11:40:00
M.F11.2010-41411-44022	M.F11.2010-1	m	CO	24.07.2010	11:50:00
M.F11.2010-41411-44022	M.F11.2010-1	f	LT	24.07.2010	11:50:00
M.F11.2010-41411-44022	M.F11.2010-1	m	CO	24.07.2010	12:00:00
M.F11.2010-41411-44022	M.F11.2010-1	f	LT	24.07.2010	12:00:00
M.F11.2010-41411-44022	M.F11.2010-1	m	CO	24.07.2010	12:10:00
M.F11.2010-41411-44022	M.F11.2010-1	f	LT	24.07.2010	12:10:00
M.F11.2010-41411-44022	M.F11.2010-1	m	CO	24.07.2010	12:20:00
M.F11.2010-41411-44022	M.F11.2010-1	f	LT	24.07.2010	12:20:00
M.F11.2010-41411-44022	M.F11.2010-1	m	CO	24.07.2010	12:30:00
M.F11.2010-41411-44022	M.F11.2010-1	f	LT	24.07.2010	12:30:00
M.F11.2010-41411-44022	M.F11.2010-1	m	CO	24.07.2010	12:40:00
M.F11.2010-41411-44022	M.F11.2010-1	f	LT	24.07.2010	12:40:00
M.F11.2010-41411-44022	M.F11.2010-1	m	ST	24.07.2010	12:50:00
M.F11.2010-41411-44022	M.F11.2010-1	f	LT	24.07.2010	12:50:00
M.F11.2010-41411-44022	M.F11.2010-1	m	ST	24.07.2010	13:00:00
M.F11.2010-41411-44022	M.F11.2010-1	f	LT	24.07.2010	13:00:00
M.F11.2010-41411-44022	M.F11.2010-1	m	ST	24.07.2010	13:10:00
M.F11.2010-41411-44022	M.F11.2010-1	f	LT	24.07.2010	13:10:00
M.F11.2010-41411-44022	M.F11.2010-1	m	ST	24.07.2010	13:20:00
M.F11.2010-41411-44022	M.F11.2010-1	f	LT	24.07.2010	13:20:00
M.F11.2010-41411-44022	M.F11.2010-1	m	ST	24.07.2010	13:30:00
M.F11.2010-41411-44022	M.F11.2010-1	f	LT	24.07.2010	13:30:00
M.F11.2010-41411-44022	M.F11.2010-1	m	ST	24.07.2010	13:40:00
M.F11.2010-41411-44022	M.F11.2010-1	f	LT	24.07.2010	13:40:00
M.F11.2010-41411-44022	M.F11.2010-1	m	ST	24.07.2010	13:50:00
M.F11.2010-41411-44022	M.F11.2010-1	f	LT	24.07.2010	13:50:00
M.F11.2010-41411-44022	M.F11.2010-1	m	ST	24.07.2010	14:00:00
M.F11.2010-41411-44022	M.F11.2010-1	f	LT	24.07.2010	14:00:00
M.F11.2010-41411-44022	M.F11.2010-1	m	ST	24.07.2010	14:10:00
M.F11.2010-41411-44022	M.F11.2010-1	f	LT	24.07.2010	14:10:00
M.F11.2010-41411-44022	M.F11.2010-1	m	ST	24.07.2010	14:20:00
M.F11.2010-41411-44022	M.F11.2010-1	f	LT	24.07.2010	14:20:00
M.F11.2010-41411-44022	M.F11.2010-1	m	ST	24.07.2010	14:30:00
M.F11.2010-41411-44022	M.F11.2010-1	f	LT	24.07.2010	14:30:00
M.F11.2010-41411-44022	M.F11.2010-1	m	ST	24.07.2010	14:40:00
M.F11.2010-41411-44022	M.F11.2010-1	f	LT	24.07.2010	14:40:00
M.F11.2010-41411-44022	M.F11.2010-1	m	ST	24.07.2010	14:50:00
M.F11.2010-41411-44022	M.F11.2010-1	f	LT	24.07.2010	14:50:00
M.F11.2010-41411-44022	M.F11.2010-1	m	ST	24.07.2010	15:00:00
M.F11.2010-41411-44022	M.F11.2010-1	f	LT	24.07.2010	15:00:00
M.F11.2010-41411-44022	M.F11.2010-1	m	ST	24.07.2010	15:10:00
M.F11.2010-41411-44022	M.F11.2010-1	f	LT	24.07.2010	15:10:00
M.F11.2010-41411-44022	M.F11.2010-1	m	ST	24.07.2010	15:20:00
M.F11.2010-41411-44022	M.F11.2010-1	f	LT	24.07.2010	15:20:00
M.F11.2010-41411-44022	M.F11.2010-1	m	ST	24.07.2010	15:30:00
M.F11.2010-41411-44022	M.F11.2010-1	f	LT	24.07.2010	15:30:00
M.F11.2010-41411-44022	M.F11.2010-1	m	ST	24.07.2010	15:40:00
M.F11.2010-41411-44022	M.F11.2010-1	f	LT	24.07.2010	15:40:00
M.F11.2010-41411-44022	M.F11.2010-1	m	ST	24.07.2010	15:50:00
M.F11.2010-41411-44022	M.F11.2010-1	f	LT	24.07.2010	15:50:00
M.F11.2010-41411-44022	M.F11.2010-1	m	ST	24.07.2010	16:00:00
M.F11.2010-41411-44022	M.F11.2010-1	f	LT	24.07.2010	16:00:00
M.F11.2010-41411-44022	M.F11.2010-1	m	ST	24.07.2010	16:10:00
M.F11.2010-41411-44022	M.F11.2010-1	f	LT	24.07.2010	16:10:00
M.F11.2010-41411-44022	M.F11.2010-1	m	ST	24.07.2010	16:20:00
M.F11.2010-41411-44022	M.F11.2010-1	f	LT	24.07.2010	16:20:00
M.F11.2010-41411-44022	M.F11.2010-1	m	ST	24.07.2010	16:30:00
M.F11.2010-41411-44022	M.F11.2010-1	f	LT	24.07.2010	16:30:00
M.F11.2010-41411-44022	M.F11.2010-1	m	ST	24.07.2010	16:40:00
M.F11.2010-41411-44022	M.F11.2010-1	f	LT	24.07.2010	16:40:00
M.F11.2010-41411-44022	M.F11.2010-1	m	ST	24.07.2010	16:50:00
M.F11.2010-41411-44022	M.F11.2010-1	f	LT	24.07.2010	16:50:00
M.F11.2010-41411-44022	M.F11.2010-1	m	ST	24.07.2010	17:00:00
M.F11.2010-41411-44022	M.F11.2010-1	f	LT	24.07.2010	17:00:00
M.F11.2010-41411-44022	M.F11.2010-1	m	ST	24.07.2010	17:10:00
M.F11.2010-41411-44022	M.F11.2010-1	f	LT	24.07.2010	17:10:00
M.F11.2010-41411-44022	M.F11.2010-1	m	ST	24.07.2010	17:20:00
M.F11.2010-41411-44022	M.F11.2010-1	f	LT	24.07.2010	17:20:00
M.F11.2010-41411-44022	M.F11.2010-1	m	ST	24.07.2010	17:30:00
M.F11.2010-41411-44022	M.F11.2010-1	f	LT	24.07.2010	17:30:00
M.F11.2010-41411-44022	M.F11.2010-1	m	ST	24.07.2010	17:40:00
M.F11.2010-41411-44022	M.F11.2010-1	f	LT	24.07.2010	17:40:00
M.F11.2010-41411-44022	M.F11.2010-1	m	ST	24.07.2010	17:50:00
M.F11.2010-41411-44022	M.F11.2010-1	f	LT	24.07.2010	17:50:00
M.F11.2010-41411-44022	M.F11.2010-1	m	ST	24.07.2010	18:00:00
M.F11.2010-41411-44022	M.F11.2010-1	f	LT	24.07.2010	18:00:00
M.F11.2010-41411-44022	M.F11.2010-1	m	ST	24.07.2010	18:10:00
M.F11.2010-41411-44022	M.F11.2010-1	f	LT	24.07.2010	18:10:00
M.F11.2010-41411-44022	M.F11.2010-1	m	ST	24.07.2010	18:20:00
M.F11.2010-41411-44022	M.F11.2010-1	f	LT	24.07.2010	18:20:00
M.F11.2010-41411-44022	M.F11.2010-1	m	ST	24.07.2010	18:30:00
M.F11.2010-41411-44022	M.F11.2010-1	f	LT	24.07.2010	18:30:00
M.F11.2010-41411-44022	M.F11.2010-1	m	ST	24.07.2010	18:40:00
M.F11.2010-41411-44022	M.F11.2010-1	f	LT	24.07.2010	18:40:00
M.F11.2010-41411-44022	M.F11.2010-1	m	ST	24.07.2010	18:50:00
M.F11.2010-41411-44022	M.F11.2010-1	f	LT	24.07.2010	18:50:00
M.F11.2010-41411-44022	M.F11.2010-1	m	ST	24.07.2010	19:00:00
M.F11.2010-41411-44022	M.F11.2010-1	f	LT	24.07.2010	19:00:00
M.F11.2010-41411-44022	M.F11.2010-1	m	CO	24.07.2010	19:10:00
M.F11.2010-41411-44022	M.F11.2010-1	f	LT	24.07.2010	19:10:00
M.F11.2010-41411-44022	M.F11.2010-1	m	CO	24.07.2010	19:20:00
M.F11.2010-41411-44022	M.F11.2010-1	f	LT	24.07.2010	19:20:00
M.F11.2010-41411-44022	M.F11.2010-1	m	CO	24.07.2010	19:30:00
M.F11.2010-41411-44022	M.F11.2010-1	f	LT	24.07.2010	19:30:00
M.F11.2010-41411-44022	M.F11.2010-1	m	CO	24.07.2010	19:40:00
M.F11.2010-41411-44022	M.F11.2010-1	f	LT	24.07.2010	19:40:00
M.F11.2010-41411-44022	M.F11.2010-1	m	CO	24.07.2010	19:50:00
M.F11.2010-41411-44022	M.F11.2010-1	f	LT	24.07.2010	19:50:00
M.F11.2010-41411-44022	M.F11.2010-1	m	CO	24.07.2010	20:00:00
M.F11.2010-41411-44022	M.F11.2010-1	f	LT	24.07.2010	20:00:00
M.F11.2010-41411-44022	M.F11.2010-1	m	CO	24.07.2010	20:10:00
M.F11.2010-41411-44022	M.F11.2010-1	f	LT	24.07.2010	20:10:00
M.F11.2010-41411-44022	M.F11.2010-1	m	CO	24.07.2010	20:20:00
M.F11.2010-41411-44022	M.F11.2010-1	f	LT	24.07.2010	20:20:00
M.F11.2010-41411-44022	M.F11.2010-1	m	CO	24.07.2010	20:30:00
M.F11.2010-41411-44022	M.F11.2010-1	f	LT	24.07.2010	20:30:00
M.F11.2010-41411-44022	M.F11.2010-1	m	ST	24.07.2010	20:40:00
M.F11.2010-41411-44022	M.F11.2010-1	f	LT	24.07.2010	20:40:00
M.F11.2010-41411-44022	M.F11.2010-1	m	ST	24.07.2010	20:50:00
M.F11.2010-41411-44022	M.F11.2010-1	f	CO	24.07.2010	20:50:00
M.F11.2010-41411-44022	M.F11.2010-1	m	ST	24.07.2010	21:00:00
M.F11.2010-41411-44022	M.F11.2010-1	f	CO	24.07.2010	21:00:00
M.F11.2010-41411-44022	M.F11.2010-1	m	ST	24.07.2010	21:10:00
M.F11.2010-41411-44022	M.F11.2010-1	f	CO	24.07.2010	21:10:00
M.F11.2010-41411-44022	M.F11.2010-1	m	ST	24.07.2010	21:20:00
M.F11.2010-41411-44022	M.F11.2010-1	f	ST	24.07.2010	21:20:00
M.F11.2010-41411-44022	M.F11.2010-1	m	ST	24.07.2010	21:30:00
M.F11.2010-41411-44022	M.F11.2010-1	f	ST	24.07.2010	21:30:00
M.F11.2010-41411-44022	M.F11.2010-1	m	ST	24.07.2010	21:40:00
M.F11.2010-41411-44022	M.F11.2010-1	f	ST	24.07.2010	21:40:00
M.F11.2010-41411-44022	M.F11.2010-1	m	ST	24.07.2010	21:50:00
M.F11.2010-41411-44022	M.F11.2010-1	f	ST	24.07.2010	21:50:00
M.F11.2010-41411-44022	M.F11.2010-1	m	ST	24.07.2010	22:00:00
M.F11.2010-41411-44022	M.F11.2010-1	f	ST	24.07.2010	22:00:00
M.F11.2010-41411-44022	M.F11.2010-1	m	ST	24.07.2010	22:10:00
M.F11.2010-41411-44022	M.F11.2010-1	f	ST	24.07.2010	22:10:00
M.F11.2010-41411-44022	M.F11.2010-1	m	ST	24.07.2010	22:20:00
M.F11.2010-41411-44022	M.F11.2010-1	f	ST	24.07.2010	22:20:00
M.F11.2010-41411-44022	M.F11.2010-1	m	CO	24.07.2010	22:30:00
M.F11.2010-41411-44022	M.F11.2010-1	f	ST	24.07.2010	22:30:00
M.F11.2010-41411-44022	M.F11.2010-1	m	CO	24.07.2010	22:40:00
M.F11.2010-41411-44022	M.F11.2010-1	f	ST	24.07.2010	22:40:00
M.F11.2010-41411-44022	M.F11.2010-1	m	CO	24.07.2010	22:50:00
M.F11.2010-41411-44022	M.F11.2010-1	f	CO	24.07.2010	22:50:00
M.F11.2010-41411-44022	M.F11.2010-1	m	CO	24.07.2010	23:00:00
M.F11.2010-41411-44022	M.F11.2010-1	f	CO	24.07.2010	23:00:00
M.F11.2010-41411-44022	M.F11.2010-1	m	CO	24.07.2010	23:10:00
M.F11.2010-41411-44022	M.F11.2010-1	f	CO	24.07.2010	23:10:00
M.F11.2010-41411-44022	M.F11.2010-1	m	CO	24.07.2010	23:20:00
M.F11.2010-41411-44022	M.F11.2010-1	f	CO	24.07.2010	23:20:00
M.F11.2010-41411-44022	M.F11.2010-1	m	CO	24.07.2010	23:30:00
M.F11.2010-41411-44022	M.F11.2010-1	f	ST	24.07.2010	23:30:00
M.F11.2010-41411-44022	M.F11.2010-1	m	CO	24.07.2010	23:40:00
M.F11.2010-41411-44022	M.F11.2010-1	f	ST	24.07.2010	23:40:00
M.F11.2010-41411-44022	M.F11.2010-1	m	CO	24.07.2010	23:50:00
M.F11.2010-41411-44022	M.F11.2010-1	f	ST	24.07.2010	23:50:00
M.F11.2010-41411-44022	M.F11.2010-1	m	CO	25.07.2010	00:00:00
M.F11.2010-41411-44022	M.F11.2010-1	f	ST	25.07.2010	00:00:00
M.F11.2010-41411-44022	M.F11.2010-1	m	CO	25.07.2010	00:10:00
M.F11.2010-41411-44022	M.F11.2010-1	f	ST	25.07.2010	00:10:00
M.F11.2010-41411-44022	M.F11.2010-1	m	CO	25.07.2010	00:20:00
M.F11.2010-41411-44022	M.F11.2010-1	f	ST	25.07.2010	00:20:00
M.F11.2010-41411-44022	M.F11.2010-1	m	CO	25.07.2010	00:30:00
M.F11.2010-41411-44022	M.F11.2010-1	f	ST	25.07.2010	00:30:00
M.F11.2010-41411-44022	M.F11.2010-1	m	CO	25.07.2010	00:40:00
M.F11.2010-41411-44022	M.F11.2010-1	f	ST	25.07.2010	00:40:00
M.F11.2010-41411-44022	M.F11.2010-1	m	CO	25.07.2010	00:50:00
M.F11.2010-41411-44022	M.F11.2010-1	f	ST	25.07.2010	00:50:00
M.F11.2010-41411-44022	M.F11.2010-1	m	CO	25.07.2010	01:00:00
M.F11.2010-41411-44022	M.F11.2010-1	f	ST	25.07.2010	01:00:00
M.F11.2010-41411-44022	M.F11.2010-1	m	CO	25.07.2010	01:10:00
M.F11.2010-41411-44022	M.F11.2010-1	f	ST	25.07.2010	01:10:00
M.F11.2010-41411-44022	M.F11.2010-1	m	CO	25.07.2010	01:20:00
M.F11.2010-41411-44022	M.F11.2010-1	f	ST	25.07.2010	01:20:00
M.F11.2010-41411-44022	M.F11.2010-1	m	CO	25.07.2010	01:30:00
M.F11.2010-41411-44022	M.F11.2010-1	f	ST	25.07.2010	01:30:00
M.F11.2010-41411-44022	M.F11.2010-1	m	CO	25.07.2010	01:40:00
M.F11.2010-41411-44022	M.F11.2010-1	f	ST	25.07.2010	01:40:00
M.F11.2010-41411-44022	M.F11.2010-1	m	CO	25.07.2010	01:50:00
M.F11.2010-41411-44022	M.F11.2010-1	f	ST	25.07.2010	01:50:00
M.F11.2010-41411-44022	M.F11.2010-1	m	CO	25.07.2010	02:00:00
M.F11.2010-41411-44022	M.F11.2010-1	f	CO	25.07.2010	02:00:00
M.F11.2010-41411-44022	M.F11.2010-1	m	CO	25.07.2010	02:10:00
M.F11.2010-41411-44022	M.F11.2010-1	f	CO	25.07.2010	02:10:00
M.F11.2010-41411-44022	M.F11.2010-1	m	CO	25.07.2010	02:20:00
M.F11.2010-41411-44022	M.F11.2010-1	f	ST	25.07.2010	02:20:00
M.F11.2010-41411-44022	M.F11.2010-1	m	CO	25.07.2010	02:30:00
M.F11.2010-41411-44022	M.F11.2010-1	f	ST	25.07.2010	02:30:00
M.F11.2010-41411-44022	M.F11.2010-1	m	CO	25.07.2010	02:40:00
M.F11.2010-41411-44022	M.F11.2010-1	f	ST	25.07.2010	02:40:00
M.F11.2010-41411-44022	M.F11.2010-1	m	CO	25.07.2010	02:50:00
M.F11.2010-41411-44022	M.F11.2010-1	f	ST	25.07.2010	02:50:00
M.F11.2010-41411-44022	M.F11.2010-1	m	CO	25.07.2010	03:00:00
M.F11.2010-41411-44022	M.F11.2010-1	f	ST	25.07.2010	03:00:00
M.F11.2010-41411-44022	M.F11.2010-1	m	CO	25.07.2010	03:10:00
M.F11.2010-41411-44022	M.F11.2010-1	f	ST	25.07.2010	03:10:00
M.F11.2010-41411-44022	M.F11.2010-1	m	CO	25.07.2010	03:20:00
M.F11.2010-41411-44022	M.F11.2010-1	f	ST	25.07.2010	03:20:00
M.F11.2010-41411-44022	M.F11.2010-1	m	CO	25.07.2010	03:30:00
M.F11.2010-41411-44022	M.F11.2010-1	f	CO	25.07.2010	03:30:00
M.F11.2010-41411-44022	M.F11.2010-1	m	CO	25.07.2010	03:40:00
M.F11.2010-41411-44022	M.F11.2010-1	f	ST	25.07.2010	03:40:00
M.F11.2010-41411-44022	M.F11.2010-1	m	CO	25.07.2010	03:50:00
M.F11.2010-41411-44022	M.F11.2010-1	f	ST	25.07.2010	03:50:00
M.F11.2010-41411-44022	M.F11.2010-1	m	CO	25.07.2010	04:00:00
M.F11.2010-41411-44022	M.F11.2010-1	f	ST	25.07.2010	04:00:00
M.F11.2010-41411-44022	M.F11.2010-1	m	CO	25.07.2010	04:10:00
M.F11.2010-41411-44022	M.F11.2010-1	f	ST	25.07.2010	04:10:00
M.F11.2010-41411-44022	M.F11.2010-1	m	CO	25.07.2010	04:20:00
M.F11.2010-41411-44022	M.F11.2010-1	f	ST	25.07.2010	04:20:00
M.F11.2010-41411-44022	M.F11.2010-1	m	CO	25.07.2010	04:30:00
M.F11.2010-41411-44022	M.F11.2010-1	f	ST	25.07.2010	04:30:00
M.F11.2010-41411-44022	M.F11.2010-1	m	CO	25.07.2010	04:40:00
M.F11.2010-41411-44022	M.F11.2010-1	f	ST	25.07.2010	04:40:00
M.F11.2010-41411-44022	M.F11.2010-1	m	CO	25.07.2010	04:50:00
M.F11.2010-41411-44022	M.F11.2010-1	f	ST	25.07.2010	04:50:00
M.F11.2010-41411-44022	M.F11.2010-1	m	CO	25.07.2010	05:00:00
M.F11.2010-41411-44022	M.F11.2010-1	f	ST	25.07.2010	05:00:00
M.F11.2010-41411-44022	M.F11.2010-1	m	CO	25.07.2010	05:10:00
M.F11.2010-41411-44022	M.F11.2010-1	f	CO	25.07.2010	05:10:00
M.F11.2010-41411-44022	M.F11.2010-1	m	CO	25.07.2010	05:20:00
M.F11.2010-41411-44022	M.F11.2010-1	f	CO	25.07.2010	05:20:00
M.F11.2010-41411-44022	M.F11.2010-1	m	CO	25.07.2010	05:30:00
M.F11.2010-41411-44022	M.F11.2010-1	f	ST	25.07.2010	05:30:00
M.F11.2010-41411-44022	M.F11.2010-1	m	CO	25.07.2010	05:40:00
M.F11.2010-41411-44022	M.F11.2010-1	f	ST	25.07.2010	05:40:00
M.F11.2010-41411-44022	M.F11.2010-1	m	CO	25.07.2010	05:50:00
M.F11.2010-41411-44022	M.F11.2010-1	f	ST	25.07.2010	05:50:00
M.F11.2010-41411-44022	M.F11.2010-1	m	CO	25.07.2010	06:00:00
M.F11.2010-41411-44022	M.F11.2010-1	f	ST	25.07.2010	06:00:00
M.F11.2010-41411-44022	M.F11.2010-1	m	CO	25.07.2010	06:10:00
M.F11.2010-41411-44022	M.F11.2010-1	f	ST	25.07.2010	06:10:00
M.F11.2010-41411-44022	M.F11.2010-1	m	CO	25.07.2010	06:20:00
M.F11.2010-41411-44022	M.F11.2010-1	f	ST	25.07.2010	06:20:00
M.F11.2010-41411-44022	M.F11.2010-1	m	CO	25.07.2010	06:30:00
M.F11.2010-41411-44022	M.F11.2010-1	f	ST	25.07.2010	06:30:00
M.F11.2010-41411-44022	M.F11.2010-1	m	CO	25.07.2010	06:40:00
M.F11.2010-41411-44022	M.F11.2010-1	f	ST	25.07.2010	06:40:00
M.F11.2010-41411-44022	M.F11.2010-1	m	CO	25.07.2010	06:50:00
M.F11.2010-41411-44022	M.F11.2010-1	f	ST	25.07.2010	06:50:00
M.F11.2010-41411-44022	M.F11.2010-1	m	CO	25.07.2010	07:00:00
M.F11.2010-41411-44022	M.F11.2010-1	f	ST	25.07.2010	07:00:00
M.F11.2010-41411-44022	M.F11.2010-1	m	CO	25.07.2010	07:10:00
M.F11.2010-41411-44022	M.F11.2010-1	f	ST	25.07.2010	07:10:00
M.F11.2010-41411-44022	M.F11.2010-1	m	CO	25.07.2010	07:20:00
M.F11.2010-41411-44022	M.F11.2010-1	f	CO	25.07.2010	07:20:00
M.F11.2010-41411-44022	M.F11.2010-1	m	CO	25.07.2010	07:30:00
M.F11.2010-41411-44022	M.F11.2010-1	f	CO	25.07.2010	07:30:00
M.F11.2010-41411-44022	M.F11.2010-2	m	CO	01.08.2010	07:40:00
M.F11.2010-41411-44022	M.F11.2010-2	f	CO	01.08.2010	07:40:00
M.F11.2010-41411-44022	M.F11.2010-2	m	CO	01.08.2010	07:50:00
M.F11.2010-41411-44022	M.F11.2010-2	f	CO	01.08.2010	07:50:00
M.F11.2010-41411-44022	M.F11.2010-2	m	CO	01.08.2010	08:00:00
M.F11.2010-41411-44022	M.F11.2010-2	f	CO	01.08.2010	08:00:00
M.F11.2010-41411-44022	M.F11.2010-2	m	CO	01.08.2010	08:10:00
M.F11.2010-41411-44022	M.F11.2010-2	f	CO	01.08.2010	08:10:00
M.F11.2010-41411-44022	M.F11.2010-2	m	CO	01.08.2010	08:20:00
M.F11.2010-41411-44022	M.F11.2010-2	f	CO	01.08.2010	08:20:00
M.F11.2010-41411-44022	M.F11.2010-2	m	CO	01.08.2010	08:30:00
M.F11.2010-41411-44022	M.F11.2010-2	f	CO	01.08.2010	08:30:00
M.F11.2010-41411-44022	M.F11.2010-2	m	CO	01.08.2010	08:40:00
M.F11.2010-41411-44022	M.F11.2010-2	f	CO	01.08.2010	08:40:00
M.F11.2010-41411-44022	M.F11.2010-2	m	CO	01.08.2010	08:50:00
M.F11.2010-41411-44022	M.F11.2010-2	f	CO	01.08.2010	08:50:00
M.F11.2010-41411-44022	M.F11.2010-2	m	CO	01.08.2010	09:00:00
M.F11.2010-41411-44022	M.F11.2010-2	f	CO	01.08.2010	09:00:00
M.F11.2010-41411-44022	M.F11.2010-2	m	CO	01.08.2010	09:10:00
M.F11.2010-41411-44022	M.F11.2010-2	f	CO	01.08.2010	09:10:00
M.F11.2010-41411-44022	M.F11.2010-2	m	CO	01.08.2010	09:20:00
M.F11.2010-41411-44022	M.F11.2010-2	f	LT	01.08.2010	09:20:00
M.F11.2010-41411-44022	M.F11.2010-2	m	CO	01.08.2010	09:30:00
M.F11.2010-41411-44022	M.F11.2010-2	f	LT	01.08.2010	09:30:00
M.F11.2010-41411-44022	M.F11.2010-2	m	CO	01.08.2010	09:40:00
M.F11.2010-41411-44022	M.F11.2010-2	f	LT	01.08.2010	09:40:00
M.F11.2010-41411-44022	M.F11.2010-2	m	CO	01.08.2010	09:50:00
M.F11.2010-41411-44022	M.F11.2010-2	f	LT	01.08.2010	09:50:00
M.F11.2010-41411-44022	M.F11.2010-2	m	CO	01.08.2010	10:00:00
M.F11.2010-41411-44022	M.F11.2010-2	f	LT	01.08.2010	10:00:00
M.F11.2010-41411-44022	M.F11.2010-2	m	CO	01.08.2010	10:10:00
M.F11.2010-41411-44022	M.F11.2010-2	f	LT	01.08.2010	10:10:00
M.F11.2010-41411-44022	M.F11.2010-2	m	CO	01.08.2010	10:20:00
M.F11.2010-41411-44022	M.F11.2010-2	f	LT	01.08.2010	10:20:00
M.F11.2010-41411-44022	M.F11.2010-2	m	CO	01.08.2010	10:30:00
M.F11.2010-41411-44022	M.F11.2010-2	f	LT	01.08.2010	10:30:00
M.F11.2010-41411-44022	M.F11.2010-2	m	CO	01.08.2010	10:40:00
M.F11.2010-41411-44022	M.F11.2010-2	f	LT	01.08.2010	10:40:00
M.F11.2010-41411-44022	M.F11.2010-2	m	CO	01.08.2010	10:50:00
M.F11.2010-41411-44022	M.F11.2010-2	f	LT	01.08.2010	10:50:00
M.F11.2010-41411-44022	M.F11.2010-2	m	CO	01.08.2010	11:00:00
M.F11.2010-41411-44022	M.F11.2010-2	f	LT	01.08.2010	11:00:00
M.F11.2010-41411-44022	M.F11.2010-2	m	CO	01.08.2010	11:10:00
M.F11.2010-41411-44022	M.F11.2010-2	f	LT	01.08.2010	11:10:00
M.F11.2010-41411-44022	M.F11.2010-2	m	CO	01.08.2010	11:20:00
M.F11.2010-41411-44022	M.F11.2010-2	f	LT	01.08.2010	11:20:00
M.F11.2010-41411-44022	M.F11.2010-2	m	CO	01.08.2010	11:30:00
M.F11.2010-41411-44022	M.F11.2010-2	f	LT	01.08.2010	11:30:00
M.F11.2010-41411-44022	M.F11.2010-2	m	CO	01.08.2010	11:40:00
M.F11.2010-41411-44022	M.F11.2010-2	f	LT	01.08.2010	11:40:00
M.F11.2010-41411-44022	M.F11.2010-2	m	CO	01.08.2010	11:50:00
M.F11.2010-41411-44022	M.F11.2010-2	f	LT	01.08.2010	11:50:00
M.F11.2010-41411-44022	M.F11.2010-2	m	CO	01.08.2010	12:00:00
M.F11.2010-41411-44022	M.F11.2010-2	f	LT	01.08.2010	12:00:00
M.F11.2010-41411-44022	M.F11.2010-2	m	CO	01.08.2010	12:10:00
M.F11.2010-41411-44022	M.F11.2010-2	f	LT	01.08.2010	12:10:00
M.F11.2010-41411-44022	M.F11.2010-2	m	CO	01.08.2010	12:20:00
M.F11.2010-41411-44022	M.F11.2010-2	f	LT	01.08.2010	12:20:00
M.F11.2010-41411-44022	M.F11.2010-2	m	CO	01.08.2010	12:30:00
M.F11.2010-41411-44022	M.F11.2010-2	f	LT	01.08.2010	12:30:00
M.F11.2010-41411-44022	M.F11.2010-2	m	CO	01.08.2010	12:40:00
M.F11.2010-41411-44022	M.F11.2010-2	f	LT	01.08.2010	12:40:00
M.F11.2010-41411-44022	M.F11.2010-2	m	CO	01.08.2010	12:50:00
M.F11.2010-41411-44022	M.F11.2010-2	f	LT	01.08.2010	12:50:00
M.F11.2010-41411-44022	M.F11.2010-2	m	CO	01.08.2010	13:00:00
M.F11.2010-41411-44022	M.F11.2010-2	f	LT	01.08.2010	13:00:00
M.F11.2010-41411-44022	M.F11.2010-2	m	CO	01.08.2010	13:10:00
M.F11.2010-41411-44022	M.F11.2010-2	f	LT	01.08.2010	13:10:00
M.F11.2010-41411-44022	M.F11.2010-2	m	CO	01.08.2010	13:20:00
M.F11.2010-41411-44022	M.F11.2010-2	f	LT	01.08.2010	13:20:00
M.F11.2010-41411-44022	M.F11.2010-2	m	CO	01.08.2010	13:30:00
M.F11.2010-41411-44022	M.F11.2010-2	f	LT	01.08.2010	13:30:00
M.F11.2010-41411-44022	M.F11.2010-2	m	CO	01.08.2010	13:40:00
M.F11.2010-41411-44022	M.F11.2010-2	f	LT	01.08.2010	13:40:00
M.F11.2010-41411-44022	M.F11.2010-2	m	CO	01.08.2010	13:50:00
M.F11.2010-41411-44022	M.F11.2010-2	f	LT	01.08.2010	13:50:00
M.F11.2010-41411-44022	M.F11.2010-2	m	CO	01.08.2010	14:00:00
M.F11.2010-41411-44022	M.F11.2010-2	f	LT	01.08.2010	14:00:00
M.F11.2010-41411-44022	M.F11.2010-2	m	CO	01.08.2010	14:10:00
M.F11.2010-41411-44022	M.F11.2010-2	f	LT	01.08.2010	14:10:00
M.F11.2010-41411-44022	M.F11.2010-2	m	CO	01.08.2010	14:20:00
M.F11.2010-41411-44022	M.F11.2010-2	f	LT	01.08.2010	14:20:00
M.F11.2010-41411-44022	M.F11.2010-2	m	CO	01.08.2010	14:30:00
M.F11.2010-41411-44022	M.F11.2010-2	f	LT	01.08.2010	14:30:00
M.F11.2010-41411-44022	M.F11.2010-2	m	CO	01.08.2010	14:40:00
M.F11.2010-41411-44022	M.F11.2010-2	f	LT	01.08.2010	14:40:00
M.F11.2010-41411-44022	M.F11.2010-2	m	CO	01.08.2010	14:50:00
M.F11.2010-41411-44022	M.F11.2010-2	f	LT	01.08.2010	14:50:00
M.F11.2010-41411-44022	M.F11.2010-2	m	CO	01.08.2010	15:00:00
M.F11.2010-41411-44022	M.F11.2010-2	f	LT	01.08.2010	15:00:00
M.F11.2010-41411-44022	M.F11.2010-2	m	CO	01.08.2010	15:10:00
M.F11.2010-41411-44022	M.F11.2010-2	f	LT	01.08.2010	15:10:00
M.F11.2010-41411-44022	M.F11.2010-2	m	CO	01.08.2010	15:20:00
M.F11.2010-41411-44022	M.F11.2010-2	f	LT	01.08.2010	15:20:00
M.F11.2010-41411-44022	M.F11.2010-2	m	CO	01.08.2010	15:30:00
M.F11.2010-41411-44022	M.F11.2010-2	f	LT	01.08.2010	15:30:00
M.F11.2010-41411-44022	M.F11.2010-2	m	CO	01.08.2010	15:40:00
M.F11.2010-41411-44022	M.F11.2010-2	f	LT	01.08.2010	15:40:00
M.F11.2010-41411-44022	M.F11.2010-2	m	CO	01.08.2010	15:50:00
M.F11.2010-41411-44022	M.F11.2010-2	f	LT	01.08.2010	15:50:00
M.F11.2010-41411-44022	M.F11.2010-2	m	CO	01.08.2010	16:00:00
M.F11.2010-41411-44022	M.F11.2010-2	f	LT	01.08.2010	16:00:00
M.F11.2010-41411-44022	M.F11.2010-2	m	CO	01.08.2010	16:10:00
M.F11.2010-41411-44022	M.F11.2010-2	f	LT	01.08.2010	16:10:00
M.F11.2010-41411-44022	M.F11.2010-2	m	CO	01.08.2010	16:20:00
M.F11.2010-41411-44022	M.F11.2010-2	f	LT	01.08.2010	16:20:00
M.F11.2010-41411-44022	M.F11.2010-2	m	CO	01.08.2010	16:30:00
M.F11.2010-41411-44022	M.F11.2010-2	f	LT	01.08.2010	16:30:00
M.F11.2010-41411-44022	M.F11.2010-2	m	CO	01.08.2010	16:40:00
M.F11.2010-41411-44022	M.F11.2010-2	f	LT	01.08.2010	16:40:00
M.F11.2010-41411-44022	M.F11.2010-2	m	CO	01.08.2010	16:50:00
M.F11.2010-41411-44022	M.F11.2010-2	f	LT	01.08.2010	16:50:00
M.F11.2010-41411-44022	M.F11.2010-2	m	CO	01.08.2010	17:00:00
M.F11.2010-41411-44022	M.F11.2010-2	f	LT	01.08.2010	17:00:00
M.F11.2010-41411-44022	M.F11.2010-2	m	CO	01.08.2010	17:10:00
M.F11.2010-41411-44022	M.F11.2010-2	f	LT	01.08.2010	17:10:00
M.F11.2010-41411-44022	M.F11.2010-2	m	CO	01.08.2010	17:20:00
M.F11.2010-41411-44022	M.F11.2010-2	f	LT	01.08.2010	17:20:00
M.F11.2010-41411-44022	M.F11.2010-2	m	CO	01.08.2010	17:30:00
M.F11.2010-41411-44022	M.F11.2010-2	f	LT	01.08.2010	17:30:00
M.F11.2010-41411-44022	M.F11.2010-2	m	CO	01.08.2010	17:40:00
M.F11.2010-41411-44022	M.F11.2010-2	f	LT	01.08.2010	17:40:00
M.F11.2010-41411-44022	M.F11.2010-2	m	CO	01.08.2010	17:50:00
M.F11.2010-41411-44022	M.F11.2010-2	f	LT	01.08.2010	17:50:00
M.F11.2010-41411-44022	M.F11.2010-2	m	CO	01.08.2010	18:00:00
M.F11.2010-41411-44022	M.F11.2010-2	f	LT	01.08.2010	18:00:00
M.F11.2010-41411-44022	M.F11.2010-2	m	CO	01.08.2010	18:10:00
M.F11.2010-41411-44022	M.F11.2010-2	f	LT	01.08.2010	18:10:00
M.F11.2010-41411-44022	M.F11.2010-2	m	CO	01.08.2010	18:20:00
M.F11.2010-41411-44022	M.F11.2010-2	f	LT	01.08.2010	18:20:00
M.F11.2010-41411-44022	M.F11.2010-2	m	CO	01.08.2010	18:30:00
M.F11.2010-41411-44022	M.F11.2010-2	f	LT	01.08.2010	18:30:00
M.F11.2010-41411-44022	M.F11.2010-2	m	CO	01.08.2010	18:40:00
M.F11.2010-41411-44022	M.F11.2010-2	f	LT	01.08.2010	18:40:00
M.F11.2010-41411-44022	M.F11.2010-2	m	CO	01.08.2010	18:50:00
M.F11.2010-41411-44022	M.F11.2010-2	f	LT	01.08.2010	18:50:00
M.F11.2010-41411-44022	M.F11.2010-2	m	CO	01.08.2010	19:00:00
M.F11.2010-41411-44022	M.F11.2010-2	f	LT	01.08.2010	19:00:00
M.F11.2010-41411-44022	M.F11.2010-2	m	CO	01.08.2010	19:10:00
M.F11.2010-41411-44022	M.F11.2010-2	f	LT	01.08.2010	19:10:00
M.F11.2010-41411-44022	M.F11.2010-2	m	CO	01.08.2010	19:20:00
M.F11.2010-41411-44022	M.F11.2010-2	f	LT	01.08.2010	19:20:00
M.F11.2010-41411-44022	M.F11.2010-2	m	CO	01.08.2010	19:30:00
M.F11.2010-41411-44022	M.F11.2010-2	f	LT	01.08.2010	19:30:00
M.F11.2010-41411-44022	M.F11.2010-2	m	CO	01.08.2010	19:40:00
M.F11.2010-41411-44022	M.F11.2010-2	f	LT	01.08.2010	19:40:00
M.F11.2010-41411-44022	M.F11.2010-2	m	CO	01.08.2010	19:50:00
M.F11.2010-41411-44022	M.F11.2010-2	f	LT	01.08.2010	19:50:00
M.F11.2010-41411-44022	M.F11.2010-2	m	CO	01.08.2010	20:00:00
M.F11.2010-41411-44022	M.F11.2010-2	f	LT	01.08.2010	20:00:00
M.F11.2010-41411-44022	M.F11.2010-2	m	CO	01.08.2010	20:10:00
M.F11.2010-41411-44022	M.F11.2010-2	f	LT	01.08.2010	20:10:00
M.F11.2010-41411-44022	M.F11.2010-2	m	CO	01.08.2010	20:20:00
M.F11.2010-41411-44022	M.F11.2010-2	f	LT	01.08.2010	20:20:00
M.F11.2010-41411-44022	M.F11.2010-2	m	CO	01.08.2010	20:30:00
M.F11.2010-41411-44022	M.F11.2010-2	f	LT	01.08.2010	20:30:00
M.F11.2010-41411-44022	M.F11.2010-2	m	CO	01.08.2010	20:40:00
M.F11.2010-41411-44022	M.F11.2010-2	f	LT	01.08.2010	20:40:00
M.F11.2010-41411-44022	M.F11.2010-2	m	CO	01.08.2010	20:50:00
M.F11.2010-41411-44022	M.F11.2010-2	f	LT	01.08.2010	20:50:00
M.F11.2010-41411-44022	M.F11.2010-2	m	CO	01.08.2010	21:00:00
M.F11.2010-41411-44022	M.F11.2010-2	f	LT	01.08.2010	21:00:00
M.F11.2010-41411-44022	M.F11.2010-2	m	CO	01.08.2010	21:10:00
M.F11.2010-41411-44022	M.F11.2010-2	f	LT	01.08.2010	21:10:00
M.F11.2010-41411-44022	M.F11.2010-2	m	CO	01.08.2010	21:20:00
M.F11.2010-41411-44022	M.F11.2010-2	f	LT	01.08.2010	21:20:00
M.F11.2010-41411-44022	M.F11.2010-2	m	CO	01.08.2010	21:30:00
M.F11.2010-41411-44022	M.F11.2010-2	f	LT	01.08.2010	21:30:00
M.F11.2010-41411-44022	M.F11.2010-2	m	CO	01.08.2010	21:40:00
M.F11.2010-41411-44022	M.F11.2010-2	f	LT	01.08.2010	21:40:00
M.F11.2010-41411-44022	M.F11.2010-2	m	CO	01.08.2010	21:50:00
M.F11.2010-41411-44022	M.F11.2010-2	f	LT	01.08.2010	21:50:00
M.F11.2010-41411-44022	M.F11.2010-2	m	CO	01.08.2010	22:00:00
M.F11.2010-41411-44022	M.F11.2010-2	f	CO	01.08.2010	22:00:00
M.F11.2010-41411-44022	M.F11.2010-2	m	CO	01.08.2010	22:10:00
M.F11.2010-41411-44022	M.F11.2010-2	f	CO	01.08.2010	22:10:00
M.F11.2010-41411-44022	M.F11.2010-2	m	CO	01.08.2010	22:20:00
M.F11.2010-41411-44022	M.F11.2010-2	f	CO	01.08.2010	22:20:00
M.F11.2010-41411-44022	M.F11.2010-2	m	CO	01.08.2010	22:30:00
M.F11.2010-41411-44022	M.F11.2010-2	f	CO	01.08.2010	22:30:00
M.F11.2010-41411-44022	M.F11.2010-2	m	CO	01.08.2010	22:40:00
M.F11.2010-41411-44022	M.F11.2010-2	f	CO	01.08.2010	22:40:00
M.F11.2010-41411-44022	M.F11.2010-2	m	CO	01.08.2010	22:50:00
M.F11.2010-41411-44022	M.F11.2010-2	f	CO	01.08.2010	22:50:00
M.F11.2010-41411-44022	M.F11.2010-2	m	CO	01.08.2010	23:00:00
M.F11.2010-41411-44022	M.F11.2010-2	f	CO	01.08.2010	23:00:00
M.F11.2010-41411-44022	M.F11.2010-2	m	CO	01.08.2010	23:10:00
M.F11.2010-41411-44022	M.F11.2010-2	f	ST	01.08.2010	23:10:00
M.F11.2010-41411-44022	M.F11.2010-2	m	CO	01.08.2010	23:20:00
M.F11.2010-41411-44022	M.F11.2010-2	f	ST	01.08.2010	23:20:00
M.F11.2010-41411-44022	M.F11.2010-2	m	CO	01.08.2010	23:30:00
M.F11.2010-41411-44022	M.F11.2010-2	f	ST	01.08.2010	23:30:00
M.F11.2010-41411-44022	M.F11.2010-2	m	CO	01.08.2010	23:40:00
M.F11.2010-41411-44022	M.F11.2010-2	f	ST	01.08.2010	23:40:00
M.F11.2010-41411-44022	M.F11.2010-2	m	CO	01.08.2010	23:50:00
M.F11.2010-41411-44022	M.F11.2010-2	f	ST	01.08.2010	23:50:00
M.F11.2010-41411-44022	M.F11.2010-2	m	CO	01.08.2010	00:00:00
M.F11.2010-41411-44022	M.F11.2010-2	f	ST	01.08.2010	00:00:00
M.F11.2010-41411-44022	M.F11.2010-2	m	CO	02.08.2010	00:10:00
M.F11.2010-41411-44022	M.F11.2010-2	f	ST	02.08.2010	00:10:00
M.F11.2010-41411-44022	M.F11.2010-2	m	CO	02.08.2010	00:20:00
M.F11.2010-41411-44022	M.F11.2010-2	f	ST	02.08.2010	00:20:00
M.F11.2010-41411-44022	M.F11.2010-2	m	CO	02.08.2010	00:30:00
M.F11.2010-41411-44022	M.F11.2010-2	f	ST	02.08.2010	00:30:00
M.F11.2010-41411-44022	M.F11.2010-2	m	CO	02.08.2010	00:40:00
M.F11.2010-41411-44022	M.F11.2010-2	f	ST	02.08.2010	00:40:00
M.F11.2010-41411-44022	M.F11.2010-2	m	CO	02.08.2010	00:50:00
M.F11.2010-41411-44022	M.F11.2010-2	f	ST	02.08.2010	00:50:00
M.F11.2010-41411-44022	M.F11.2010-2	m	CO	02.08.2010	01:00:00
M.F11.2010-41411-44022	M.F11.2010-2	f	ST	02.08.2010	01:00:00
M.F11.2010-41411-44022	M.F11.2010-2	m	CO	02.08.2010	01:10:00
M.F11.2010-41411-44022	M.F11.2010-2	f	CO	02.08.2010	01:10:00
M.F11.2010-41411-44022	M.F11.2010-2	m	ST	02.08.2010	01:20:00
M.F11.2010-41411-44022	M.F11.2010-2	f	CO	02.08.2010	01:20:00
M.F11.2010-41411-44022	M.F11.2010-2	m	ST	02.08.2010	01:30:00
M.F11.2010-41411-44022	M.F11.2010-2	f	CO	02.08.2010	01:30:00
M.F11.2010-41411-44022	M.F11.2010-2	m	ST	02.08.2010	01:40:00
M.F11.2010-41411-44022	M.F11.2010-2	f	ST	02.08.2010	01:40:00
M.F11.2010-41411-44022	M.F11.2010-2	m	ST	02.08.2010	01:50:00
M.F11.2010-41411-44022	M.F11.2010-2	f	ST	02.08.2010	01:50:00
M.F11.2010-41411-44022	M.F11.2010-2	m	ST	02.08.2010	02:00:00
M.F11.2010-41411-44022	M.F11.2010-2	f	ST	02.08.2010	02:00:00
M.F11.2010-41411-44022	M.F11.2010-2	m	ST	02.08.2010	02:10:00
M.F11.2010-41411-44022	M.F11.2010-2	f	ST	02.08.2010	02:10:00
M.F11.2010-41411-44022	M.F11.2010-2	m	ST	02.08.2010	02:20:00
M.F11.2010-41411-44022	M.F11.2010-2	f	ST	02.08.2010	02:20:00
M.F11.2010-41411-44022	M.F11.2010-2	m	ST	02.08.2010	02:30:00
M.F11.2010-41411-44022	M.F11.2010-2	f	ST	02.08.2010	02:30:00
M.F11.2010-41411-44022	M.F11.2010-2	m	ST	02.08.2010	02:40:00
M.F11.2010-41411-44022	M.F11.2010-2	f	ST	02.08.2010	02:40:00
M.F11.2010-41411-44022	M.F11.2010-2	m	ST	02.08.2010	02:50:00
M.F11.2010-41411-44022	M.F11.2010-2	f	ST	02.08.2010	02:50:00
M.F11.2010-41411-44022	M.F11.2010-2	m	ST	02.08.2010	03:00:00
M.F11.2010-41411-44022	M.F11.2010-2	f	ST	02.08.2010	03:00:00
M.F11.2010-41411-44022	M.F11.2010-2	m	ST	02.08.2010	03:10:00
M.F11.2010-41411-44022	M.F11.2010-2	f	ST	02.08.2010	03:10:00
M.F11.2010-41411-44022	M.F11.2010-2	m	ST	02.08.2010	03:20:00
M.F11.2010-41411-44022	M.F11.2010-2	f	ST	02.08.2010	03:20:00
M.F11.2010-41411-44022	M.F11.2010-2	m	ST	02.08.2010	03:30:00
M.F11.2010-41411-44022	M.F11.2010-2	f	ST	02.08.2010	03:30:00
M.F11.2010-41411-44022	M.F11.2010-2	m	ST	02.08.2010	03:40:00
M.F11.2010-41411-44022	M.F11.2010-2	f	ST	02.08.2010	03:40:00
M.F11.2010-41411-44022	M.F11.2010-2	m	CO	02.08.2010	03:50:00
M.F11.2010-41411-44022	M.F11.2010-2	f	CO	02.08.2010	03:50:00
M.F11.2010-41411-44022	M.F11.2010-2	m	CO	02.08.2010	04:00:00
M.F11.2010-41411-44022	M.F11.2010-2	f	CO	02.08.2010	04:00:00
M.F11.2010-41411-44022	M.F11.2010-2	m	CO	02.08.2010	04:10:00
M.F11.2010-41411-44022	M.F11.2010-2	f	CO	02.08.2010	04:10:00
M.F11.2010-41411-44022	M.F11.2010-2	m	CO	02.08.2010	04:20:00
M.F11.2010-41411-44022	M.F11.2010-2	f	ST	02.08.2010	04:20:00
M.F11.2010-41411-44022	M.F11.2010-2	m	CO	02.08.2010	04:30:00
M.F11.2010-41411-44022	M.F11.2010-2	f	ST	02.08.2010	04:30:00
M.F11.2010-41411-44022	M.F11.2010-2	m	CO	02.08.2010	04:40:00
M.F11.2010-41411-44022	M.F11.2010-2	f	ST	02.08.2010	04:40:00
M.F11.2010-41411-44022	M.F11.2010-2	m	CO	02.08.2010	04:50:00
M.F11.2010-41411-44022	M.F11.2010-2	f	ST	02.08.2010	04:50:00
M.F11.2010-41411-44022	M.F11.2010-2	m	ST	02.08.2010	05:00:00
M.F11.2010-41411-44022	M.F11.2010-2	f	ST	02.08.2010	05:00:00
M.F11.2010-41411-44022	M.F11.2010-2	m	ST	02.08.2010	05:10:00
M.F11.2010-41411-44022	M.F11.2010-2	f	ST	02.08.2010	05:10:00
M.F11.2010-41411-44022	M.F11.2010-2	m	ST	02.08.2010	05:20:00
M.F11.2010-41411-44022	M.F11.2010-2	f	ST	02.08.2010	05:20:00
M.F11.2010-41411-44022	M.F11.2010-2	m	ST	02.08.2010	05:30:00
M.F11.2010-41411-44022	M.F11.2010-2	f	ST	02.08.2010	05:30:00
M.F11.2010-41411-44022	M.F11.2010-2	m	ST	02.08.2010	05:40:00
M.F11.2010-41411-44022	M.F11.2010-2	f	ST	02.08.2010	05:40:00
M.F11.2010-41411-44022	M.F11.2010-2	m	ST	02.08.2010	05:50:00
M.F11.2010-41411-44022	M.F11.2010-2	f	ST	02.08.2010	05:50:00
M.F11.2010-41411-44022	M.F11.2010-2	m	ST	02.08.2010	06:00:00
M.F11.2010-41411-44022	M.F11.2010-2	f	ST	02.08.2010	06:00:00
M.F11.2010-41411-44022	M.F11.2010-2	m	ST	02.08.2010	06:10:00
[truncated: 43,505 more rows]
