# Supplementary material for: Seabird parents provision their chick in a coordinated manner
Source: PLoS One. 2018 Jan 10;13(1):e0189969. doi: 10.1371/journal.pone.0189969 (PMC5761830; doi:10.1371/journal.pone.0189969)
Supplement: S2 Data — (TXT) [file pone.0189969.s004.txt]

Records of 10-min time windows which for status of both pair members was assigned to one of the three present/absence categories:
CO, ST, LT (at colony, short and long trip, respectively); 
Based on the direct observations of 25 pairs.

# pair.year          - pair ID (season specific)
# pair.obs.period    - pair ID (observation specific)
# sex                - sex of pair members
# trip.type          - record assined to one of the three categories: CO, ST, LT (at colony, short and long trip, respectively); 
                       based on the presence/absence data (collectd in the field)
# data               - a timestamp; date
# time               - a timestamp; hours:minutes:seconds
